# Supplementary material for: Factors associated with the discontinuation of modern methods of contraception in the low income areas of Sukh Initiative Karachi: A community-based case control study
Source: PLoS One. 2019 Jul 3;14(7):e0218952. doi: 10.1371/journal.pone.0218952 (PMC6608957; doi:10.1371/journal.pone.0218952)
Supplement: S3 File — (ZIP) [file pone.0218952.s003.zip]

Archive with 1 entries (1 files):
- Thesis data for PLOS One.xls
