# Supplementary material for: Factors associated with the discontinuation of modern methods of contraception in the low income areas of Sukh Initiative Karachi: A community-based case control study
Source: PLoS One. 2019 Jul 3;14(7):e0218952. doi: 10.1371/journal.pone.0218952 (PMC6608957; doi:10.1371/journal.pone.0218952)
Supplement: S3 File — (ZIP) [file pone.0218952.s003.zip › Thesis data for PLOS One.xls]

## Sheet: Sheet1
ststation	pidpartici	puidpartic	towntownsn	rb1mwrage	MWRAedu	freqnppr	Freqtv	Ethnicity	Houstatus	sd2hhrm	sd3mwraws	sd5mwraocc	sd7heduc	sd8hc	Husbeducation	sd9hws	Husboccu	sd11hasele	sd11hastap	sd11hastel	sd11haslan	sd11hasref	sd11hasalm	sd11hascha	sd11hasroo	sd11hasair	sd11haswas	sd11haswat	sd11hasbed	sd11hasclo	sd11hassof	sd11hascam	sd11hassew	sd11hascom	qsd11hasin	sd12mat01w	sd12mat02a	sd12mat03b	sd12mat04m	sd12mat05a	sd12mat06p	sd13inc	sd14fstr	tpreg	tlbth	tlch	rh1mwrage	rh2lpreg	rh3lchld
1	100	1-100	Bin Qasim	22	No formal education	Not at all	Atleast once a week or occasionally	Others	Owned	2	No		Yes	10	Middle to secondary	Yes	Labour	Yes	0	1	Yes	0	0	0	0	0	0	0	0	1	0	0	1	0	No	1	1	0	0	0	No	20000	Nuclear family	2	2	2	18	Yes
1	101	1-101	Bin Qasim	29	No formal education	Not at all	Not at all	Others	Owned	2	No		Yes	10	Middle to secondary	Yes	Labour	Yes	0	0	No	0	0	0	0	0	0	0	0	1	0	0	0	0	No	0	1	0	0	0	No	8000	Nuclear family	6	6	6	17	No	Wanted no more
1	102	1-102	Bin Qasim	34	Primary or less	Not at all	Daily	Others	Owned	1	No		No	0	No formal education	Yes	Labour	Yes	0	1	No	0	1	0	0	0	1	0	0	1	0	0	1	0	No	0	2	0	0	0	Yes	15000	Joint family	8	8	7	16	No	Wanted no more
1	103	1-103	Bin Qasim	30	Middle to secondary	Not at all	Daily	Urdu	Owned	2	No		Yes	10	Middle to secondary	Yes	Arm forces	Yes	0	1	No	1	3	0	0	0	1	0	3	2	1	0	1	0	No	2	2	1	1	0	No	25000	Joint family	5	4	4	17	Yes
1	104	1-104	Bin Qasim	28	Primary or less	Read newspaper	Daily	Others	Owned	1	No		Yes	8	Middle to secondary	Yes	Labour	Yes	0	1	No	1	1	0	0	0	1	1	1	1	1	0	1	0	No	0	2	0	1	0	No	15000	Nuclear family	5	3	3	20	No	Wanted later
1	105	1-105	Bin Qasim	32	Middle to secondary	Read newspaper	Daily	Sindhi	Owned	2	No		Yes	16	Intermediate and above	Yes	Labour	Yes	0	1	No	1	1	2	0	0	1	0	1	1	0	0	1	0	No	0	2	0	0	0	No	20000	Nuclear family	4	3	3	22	Yes
1	106	1-106	Bin Qasim	40	No formal education	Not at all	Atleast once a week or occasionally	Sindhi	Owned	2	Yes	Stiching	Yes	8	Middle to secondary	Yes	Labour	Yes	0	1	No	0	2	2	0	0	0	0	1	1	0	0	1	0	No	0	1	0	0	0	No	12000	Nuclear family	2	2	2	37	Yes
1	107	1-107	Bin Qasim	41	No formal education	Not at all	Not at all	Sindhi	Owned	4	No		No	0	No formal education	Yes	Farmer	Yes	1	1	No	1	1	0	0	0	1	1	1	0	0	0	1	0	No	0	2	0	1	0	Yes	10000	Joint family	13	13	12	21	Yes
1	108	1-108	Bin Qasim	28	Primary or less	Read newspaper	Atleast once a week or occasionally	Others	Owned	2	No		Yes	8	Middle to secondary	Yes	Labour	Yes	1	1	No	1	2	6	0	0	0	0	1	1	1	0	1	1	No	0	2	0	0	0	No	16000	Joint family	8	8	8	16	No	Wanted no more
1	109	1-109	Bin Qasim	27	No formal education	Not at all	Atleast once a week or occasionally	Sindhi	Owned	2	No		Yes	10	Middle to secondary	Yes	Labour	Yes	1	1	No	1	1	0	0	0	0	1	0	2	0	0	1	0	No	0	2	0	1	0	No	10000	Nuclear family	4	4	2	17	Yes
1	110	1-110	Bin Qasim	35	Primary or less	Read newspaper	Not at all	Sindhi	Rented and others home	2	No		Yes	10	Middle to secondary	Yes	Labour	Yes	0	0	No	0	0	0	0	0	0	0	0	1	0	0	0	0	No	0	1	0	0	0	No	10000	Nuclear family	4	2	2	29	Yes
1	111	1-111	Bin Qasim	38	No formal education	Not at all	Daily	Sindhi	Rented and others home	1	No		Yes	10	Middle to secondary	Yes	Labour	Yes	0	1	No	0	1	0	0	0	1	0	0	0	0	0	0	0	No	1	1	0	0	0	No	10000	Nuclear family	8	8	8	17	No	Wanted no more
1	112	1-112	Bin Qasim	30	No formal education	Not at all	Not at all	Others	Rented and others home	1	No		Yes	5	Primary or less	Yes	Labour	Yes	0	0	No	0	0	0	0	0	0	0	0	1	0	0	0	0	No	0	1	0	0	0	Yes	13000	Nuclear family	4	4	4	20	No	Wanted no more
1	113	1-113	Bin Qasim	25	No formal education	Not at all	Not at all	Others	Owned	1	No		Yes	10	Middle to secondary	Yes	Office work and related	Yes	0	1	No	1	2	0	0	0	0	0	1	0	1	0	1	0	No	1	2	0	1	0	No	20000	Nuclear family	3	1	1	21	Yes
1	114	1-114	Bin Qasim	41	Middle to secondary	Read newspaper	Not at all	Others	Rented and others home	4	No		Yes	10	Middle to secondary	Yes	Labour	Yes	1	0	No	1	1	7	0	0	1	1	1	3	0	0	1	0	No	3	1	0	0	0	No	20000	Nuclear family	6	4	4	34	No	Wanted no more
1	115	1-115	Bin Qasim	35	No formal education	Not at all	Daily	Others	Rented and others home	1	No		Yes	10	Middle to secondary	Yes	Labour	Yes	0	1	No	0	1	0	0	0	1	0	0	1	0	0	1	0	No	3	2	0	3	0	No	15000	Nuclear family	6	6	5	19	Yes
1	116	1-116	Bin Qasim	35	No formal education	Read newspaper	Daily	Sindhi	Rented and others home	3	No		Yes	9	Middle to secondary	Yes	Labour	Yes	0	1	No	1	1	0	0	0	1	1	1	0	0	0	0	0	No	5	2	0	1	0	No	16000	Nuclear family	5	5	5	19	No	Wanted no more
1	117	1-117	Bin Qasim	27	No formal education	Not at all	Daily	Others	Owned	3	No		No	0	No formal education	Yes	Labour	Yes	0	1	No	0	2	0	0	0	0	1	0	0	0	0	0	0	No	0	2	0	1	0	No	9000	Joint family	5	5	5	15	Yes
1	118	1-118	Bin Qasim	19	No formal education	Not at all	Daily	Sindhi	Owned	1	No		No	0	No formal education	Yes	Labour	Yes	0	1	No	1	1	0	0	0	0	0	0	0	0	0	1	0	No	0	1	0	1	0	No	16000	Nuclear family	1	1	1	17	Yes
1	119	1-119	Bin Qasim	30	No formal education	Not at all	Not at all	Sindhi	Rented and others home	2	No		Yes	10	Middle to secondary	Yes	Labour	Yes	2	1	No	0	0	0	0	0	0	0	0	1	0	0	0	0	No	0	2	0	0	0	No	15000	Nuclear family	5	4	4	24	Yes
1	120	1-120	Bin Qasim	31	Primary or less	Read newspaper	Not at all	Others	Owned	4	Yes	Stiching	Yes	8	Middle to secondary	Yes	Labour	Yes	0	1	No	1	2	5	0	0	1	1	0	0	0	0	0	0	No	1	1	0	1	0	No	15000	Joint family	3	3	3	24	Yes
1	121	1-121	Bin Qasim	29	Primary or less	Read newspaper	Daily	Others	Owned	3	No		Yes	3	Primary or less	Yes	Office work and related	Yes	0	1	No	1	1	2	0	0	1	0	1	1	0	0	0	0	No	1	1	0	0	0	No	15000	Nuclear family	4	4	4	20	Yes
1	122	1-122	Bin Qasim	40	No formal education	Not at all	Daily	Others	Rented and others home	1	No		No	0	No formal education	Yes	Labour	Yes	0	1	No	0	0	0	0	0	1	0	0	0	0	0	0	0	No	1	1	1	0	0	No	15000	Nuclear family	10	5	5	20	No	Wanted no more
1	123	1-123	Bin Qasim	35	No formal education	Not at all	Atleast once a week or occasionally	Others	Owned	1	No		Yes	12	Intermediate and above	Yes	Office work and related	Yes	0	1	No	1	2	0	0	0	1	1	0	1	0	0	1	0	No	1	1	0	1	0	No	20000	Nuclear family	6	4	4	22	Yes
1	124	1-124	Bin Qasim	25	No formal education	Not at all	Atleast once a week or occasionally	Sindhi	Owned	2	No		Yes	12	Intermediate and above	Yes	Arm forces	Yes	0	2	No	1	3	0	0	0	1	1	2	1	0	0	1	1	No	0	6	0	2	0	No	40000	Joint family	4	4	4	17	Yes
1	125	1-125	Bin Qasim	33	Primary or less	Read newspaper	Daily	Sindhi	Owned	3	No		Yes	10	Middle to secondary	Yes	Office work and related	Yes	0	1	No	0	1	0	0	0	1	1	0	0	1	0	0	0	No	1	0	0	0	0	No	9000	Nuclear family	6	6	6	18	Yes
1	126	1-126	Bin Qasim	28	Middle to secondary	Read newspaper	Daily	Sindhi	Owned	2	Yes	Lady health worker	Yes	12	Intermediate and above	Yes	Labour	Yes	0	1	No	1	1	0	0	0	1	0	1	1	0	0	1	0	No	1	2	0	1	0	No	21000	Nuclear family	7	6	6	17	No	Wanted no more
1	127	1-127	Bin Qasim	30	No formal education	Not at all	Not at all	Others	Rented and others home	2	No		Yes	5	Primary or less	Yes	Labour	Yes	0	0	No	0	0	0	0	0	0	0	0	0	0	0	1	0	No	0	2	0	1	0	No	10000	Nuclear family	3	3	3	22	No	Wanted no more
1	128	1-128	Bin Qasim	34	Primary or less	Read newspaper	Daily	Sindhi	Owned	2	Yes	Stiching	Yes	10	Middle to secondary	Yes	Labour	Yes	0	1	No	1	1	0	0	0	1	0	2	2	0	0	1	0	No	1	2	0	0	0	No	30000	Nuclear family	8	7	7	21	No	Wanted no more
1	129	1-129	Bin Qasim	36	No formal education	Not at all	Atleast once a week or occasionally	Sindhi	Owned	2	No		No	0	No formal education	Yes	Labour	Yes	0	1	No	0	1	0	0	0	1	0	0	1	1	0	0	0	No	0	1	1	1	0	No	20000	Joint family	8	6	6	21	No	Wanted no more
1	130	1-130	Bin Qasim	42	Middle to secondary	Not at all	Atleast once a week or occasionally	Urdu	Owned	1	No		Yes	9	Middle to secondary	Yes	Labour	Yes	1	1	No	1	1	0	0	0	1	0	0	1	0	0	1	0	No	2	1	0	0	0	No	15000	Nuclear family	8	8	7	22	Yes
1	131	1-131	Bin Qasim	30	No formal education	Not at all	Atleast once a week or occasionally	Others	Owned	3	No		Yes	7	Middle to secondary	Yes	Business related	Yes	0	1	No	1	2	4	0	0	1	1	0	1	1	0	2	0	No	1	4	0	1	0	No	20000	Joint family	4	4	2	21	Yes
1	132	1-132	Bin Qasim	27	Intermediate and above	Read newspaper	Daily	Others	Rented and others home	3	Yes	Teacher	Yes	16	Intermediate and above	Yes	Office work and related	Yes	0	1	No	1	1	0	0	0	1	2	1	2	1	0	0	2	Yes	1	2	0	1	0	Yes	90000	Nuclear family	3	2	2	22	Yes
1	133	1-133	Bin Qasim	22	Intermediate and above	Read newspaper	Daily	Urdu	Owned	3	No		Yes	10	Middle to secondary	Yes	Business related	Yes	0	1	No	1	2	0	0	0	1	1	3	3	2	0	1	0	No	0	4	1	0	0	No	30000	Joint family	2	2	2	20	No	Wanted later
1	134	1-134	Bin Qasim	26	Middle to secondary	Read newspaper	Not at all	Others	Owned	4	No		Yes	10	Middle to secondary	Yes	Office work and related	Yes	0	0	No	2	4	6	1	0	2	1	1	1	1	0	2	1	No	1	4	0	1	1	No	15000	Joint family	5	3	3	20	Yes
1	135	1-135	Bin Qasim	31	No formal education	Not at all	Daily	Others	Owned	3	No		Yes	8	Middle to secondary	Yes	Office work and related	Yes	1	1	No	0	1	0	0	0	0	0	1	2	0	0	1	0	No	0	1	0	1	0	No	45000	Joint family	7	5	5	15	Yes
1	136	1-136	Bin Qasim	34	Intermediate and above	Read newspaper	Atleast once a week or occasionally	Urdu	Owned	4	No		Yes	12	Intermediate and above	Yes	Labour	Yes	0	1	No	1	2	6	0	0	1	0	3	3	1	0	2	0	No	0	4	0	1	0	No	45000	Joint family	4	3	3	29	No	Wanted no more
1	137	1-137	Bin Qasim	30	Middle to secondary	Read newspaper	Daily	Others	Rented and others home	2	No		Yes	5	Primary or less	Yes	Labour	Yes	0	1	No	1	1	1	0	0	1	0	1	1	1	0	0	0	No	0	1	0	0	0	No	12000	Nuclear family	4	4	4	21	Yes
1	138	1-138	Bin Qasim	27	Primary or less	Read newspaper	Atleast once a week or occasionally	Others	Rented and others home	3	No		Yes	10	Middle to secondary	Yes	Labour	Yes	0	1	No	1	1	6	0	0	1	0	0	1	1	0	0	0	No	0	1	0	0	1	No	15000	Nuclear family	6	6	6	17	Yes
1	139	1-139	Bin Qasim	28	Intermediate and above	Read newspaper	Atleast once a week or occasionally	Others	Owned	2	No		Yes	12	Intermediate and above	Yes	Labour	Yes	0	1	No	1	1	0	0	0	0	0	2	1	1	0	2	0	No	0	3	0	1	0	No	20000	Joint family	2	1	1	27	Yes
1	140	1-140	Bin Qasim	37	Intermediate and above	Read newspaper	Daily	Others	Rented and others home	2	No		Yes	12	Intermediate and above	Yes	Office work and related	Yes	0	1	No	0	1	0	0	0	0	0	1	2	1	0	0	1	No	6	4	0	0	0	No	30000	Nuclear family	7	7	4	19	Yes
1	227	1-227	Bin Qasim	26	Middle to secondary	Read newspaper	Not at all	Others	Owned	3	No		No	0	No formal education	Yes	Labour	Yes	0	1	No	1	2	4	0	0	1	0	3	2	0	0	2	0	No	0	2	0	1	0	No	30000	Joint family	4	4	4	19	No	Wanted no more
1	228	1-228	Korangi	30	No formal education	Not at all	Not at all	Others	Rented and others home	2	No		No	0	No formal education	Yes	Labour	Yes	0	0	No	0	0	0	0	0	1	0	2	0	0	0	0	0	No	0	2	0	1	0	No	15000	Joint family	5	4	4	25	Yes
1	229	1-229	Bin Qasim	37	Primary or less	Read newspaper	Daily	Others	Owned	3	No		Yes	12	Intermediate and above	Yes	Business related	Yes	0	1	No	1	1	0	0	0	1	0	0	1	0	0	1	0	No	0	2	0	0	0	No	15000	Nuclear family	3	3	3	23	No	Wanted no more
1	230	1-230	Bin Qasim	24	No formal education	Not at all	Not at all	Others	Rented and others home	3	No		Yes	8	Middle to secondary	Yes	Labour	Yes	0	0	No	1	3	0	0	0	1	0	1	1	0	0	0	0	No	1	2	0	1	0	No	15000	Joint family	1	1	1	23	Yes
1	91	1-91	Bin Qasim	25	Primary or less	Read newspaper	Daily	Others	Owned	1	No		Yes	8	Middle to secondary	Yes	Office work and related	Yes	0	1	No	0	1	0	0	0	0	0	2	1	0	0	0	0	No	0	1	0	0	0	No	16000	Nuclear family	6	5	4	18	No	Wanted later
1	92	1-92	Bin Qasim	25	Middle to secondary	Read newspaper	Daily	Others	Rented and others home	2	No		Yes	7	Middle to secondary	Yes	Labour	Yes	0	1	No	0	1	1	0	0	1	0	1	1	1	0	1	0	No	0	1	0	0	0	No	10000	Nuclear family	3	3	3	20	No	Wanted no more
1	93	1-93	Bin Qasim	23	Middle to secondary	Read newspaper	Not at all	Others	Owned	1	No		Yes	10	Middle to secondary	Yes	Labour	Yes	0	0	No	1	0	0	0	0	1	0	2	1	0	0	1	0	No	1	2	0	0	0	No	13000	Nuclear family	3	3	3	19	No	Wanted later
1	94	1-94	Bin Qasim	28	Middle to secondary	Read newspaper	Daily	Others	Owned	6	No		Yes	12	Intermediate and above	Yes	Arm forces	Yes	1	1	Yes	1	2	4	0	0	1	1	3	3	2	0	1	1	No	4	3	0	1	0	No	26000	Nuclear family	3	3	3	21	Yes
1	95	1-95	Bin Qasim	29	Primary or less	Read newspaper	Atleast once a week or occasionally	Others	Owned	1	No		No	0	No formal education	Yes	Office work and related	Yes	0	0	Yes	0	2	3	0	0	1	0	0	1	0	0	0	0	No	1	4	0	1	0	Yes	9000	Nuclear family	5	5	5	16	Yes
1	96	1-96	Bin Qasim	31	No formal education	Not at all	Not at all	Others	Rented and others home	4	No		Yes	5	Primary or less	Yes	Labour	Yes	0	0	No	0	0	0	0	0	0	0	0	0	0	0	0	0	No	0	1	0	0	0	No	10000	Nuclear family	6	5	5	19	Yes
1	97	1-97	Bin Qasim	28	Primary or less	Not at all	Not at all	Others	Rented and others home	2	No		No	0	No formal education	Yes	Labour	Yes	0	0	No	0	0	0	0	0	0	0	0	0	0	0	1	0	No	0	1	0	0	0	No	13000	Nuclear family	3	3	3	22	No	Wanted no more
1	98	1-98	Bin Qasim	17	No formal education	Not at all	Not at all	Others	Owned	5	No		No	0	No formal education	Yes	Labour	Yes	0	0	No	1	1	0	0	0	0	0	0	1	0	0	0	0	No	0	2	0	1	0	No	20000	Joint family	1	1	1	16	Yes
1	99	1-99	Bin Qasim	35	No formal education	Not at all	Atleast once a week or occasionally	Urdu	Owned	2	No		Yes	10	Middle to secondary	Yes	Arm forces	Yes	1	1	No	1	0	0	0	0	1	0	2	0	0	0	1	0	No	0	1	0	1	0	No	30000	Nuclear family	7	7	7	22	No	Wanted no more
2	149	2-149	Bin Qasim	34	No formal education	Not at all	Not at all	Sindhi	Owned	1	No		No	0	No formal education	Yes	Labour	Yes	0	1	No	0	1	2	0	0	0	0	0	1	0	0	0	0	No	0	1	0	0	0	No	9000	Nuclear family	7	7	4	19	Yes
2	150	2-150	Bin Qasim	30	No formal education	Not at all	Not at all	Sindhi	Owned	1	No		No	0	No formal education	Yes	Labour	Yes	0	0	No	0	0	0	0	0	0	0	0	1	0	1	0	0	No	0	1	0	0	0	No	6000	Nuclear family	4	4	4	22	Yes
2	157	2-157	Bin Qasim	23	Primary or less	Read newspaper	Daily	Sindhi	Owned	3	No		Yes	2	Primary or less	Yes	Labour	Yes	0	1	No	0	1	0	0	0	1	1	0	1	0	0	0	0	No	0	3	0	0	0	No	15000	Joint family	3	3	3	19	Yes
2	194	2-194	Bin Qasim	25	Primary or less	Not at all	Daily	Others	Owned	3	No		Yes	3	Primary or less	Yes	Labour	Yes	0	1	No	1	2	0	0	0	1	0	1	2	2	1	0	0	No	0	3	0	1	0	No	24000	Joint family	2	2	2	21	Yes
2	213	2-213	Bin Qasim	37	No formal education	Not at all	Not at all	Others	Owned	2	No		No	0	No formal education	Yes	Labour	Yes	0	1	No	1	2	0	0	0	1	1	1	1	1	0	2	0	No	0	2	0	0	0	No	25000	Nuclear family	10	8	7	16	Yes
2	214	2-214	Bin Qasim	25	No formal education	Not at all	Daily	Others	Owned	1	No		No	0	No formal education	Yes	Labour	Yes	0	1	No	1	2	0	0	0	1	0	1	1	0	0	1	0	No	0	1	0	0	0	No	18000	Nuclear family	4	3	3	20	Yes
2	22	2-22	Bin Qasim	26	No formal education	Not at all	Daily	Others	Owned	2	No		Yes	10	Middle to secondary	Yes	Labour	Yes	0	1	No	1	1	0	0	0	1	0	1	2	1	0	1	0	No	0	2	0	0	0	No	30000	Joint family	4	4	4	18	Yes
2	231	2-231	Bin Qasim	26	Middle to secondary	Not at all	Daily	Urdu	Owned	1	No		Yes	10	Middle to secondary	Yes	Labour	Yes	0	1	No	1	1	0	0	0	1	1	1	1	1	0	1	0	No	0	2	0	0	0	No	13000	Nuclear family	2	2	2	21	Yes
2	232	2-232	Bin Qasim	30	No formal education	Not at all	Not at all	Sindhi	Rented and others home	3	Yes	Stiching	No	0	No formal education	Yes	Labour	Yes	0	0	No	0	1	0	0	0	0	0	0	0	0	0	0	0	No	0	2	0	0	0	No	12000	Nuclear family	7	8	7	18	Yes
2	240	2-240	Bin Qasim	32	No formal education	Not at all	Not at all	Sindhi	Owned	1	No		No	0	No formal education	Yes	Labour	Yes	0	0	No	0	0	0	0	0	0	0	1	0	0	0	0	0	No	0	0	0	0	0	No	6000	Nuclear family	6	5	3	23	Yes
2	246	2-246	Bin Qasim	27	No formal education	Not at all	Atleast once a week or occasionally	Sindhi	Owned	2	No		No	0	No formal education	Yes	Labour	Yes	0	0	No	0	1	0	0	0	1	0	0	0	1	0	1	0	No	0	1	0	0	0	No	10000	Joint family	2	2	1	23	Yes
2	247	2-247	Bin Qasim	25	Primary or less	Not at all	Daily	Sindhi	Owned	6	No		Yes	5	Primary or less	Yes	Labour	Yes	0	1	No	0	2	0	0	0	0	0	0	0	0	0	1	0	No	0	1	0	0	0	No	16000	Joint family	3	1	1	19	Yes
2	248	2-248	Bin Qasim	24	Primary or less	Not at all	Daily	Sindhi	Owned	4	No		Yes	5	Primary or less	Yes	Labour	Yes	0	2	No	1	6	0	0	0	1	1	4	5	2	0	2	0	No	0	2	0	2	0	No	10000	Joint family	2	2	2	19	Yes
2	249	2-249	Bin Qasim	22	No formal education	Not at all	Daily	Sindhi	Owned	3	No		No	0	No formal education	Yes	Labour	Yes	0	1	No	1	1	0	0	0	1	0	1	1	0	0	1	0	No	0	1	0	0	0	No	12000	Nuclear family	2	2	2	19	Yes
2	250	2-250	Bin Qasim	35	No formal education	Not at all	Daily	Sindhi	Owned	1	No		No	0	No formal education	Yes	Labour	Yes	0	1	No	1	1	0	0	0	1	0	0	1	0	0	0	0	No	0	1	0	0	0	No	15000	Nuclear family	5	3	3	19	Yes
2	251	2-251	Bin Qasim	25	No formal education	Not at all	Daily	Sindhi	Owned	1	No		No	0	No formal education	Yes	Labour	Yes	0	1	No	1	1	0	0	0	1	0	0	1	0	0	0	0	No	0	1	0	0	0	No	15000	Nuclear family	3	3	1	20	Yes
2	258	2-258	Bin Qasim	38	No formal education	Not at all	Not at all	Sindhi	Owned	5	No		No	0	No formal education	Yes	Labour	Yes	0	0	No	0	1	0	0	0	1	0	1	0	0	0	0	0	No	0	0	0	0	0	No	6000	Nuclear family	11	11	9	15	No	Wanted no more
2	259	2-259	Bin Qasim	20	No formal education	Not at all	Not at all	Sindhi	Owned	1	No		Yes	8	Middle to secondary	Yes	Labour	Yes	0	0	No	0	1	1	0	0	0	0	0	0	0	0	0	0	No	0	0	0	0	0	No	10000	Nuclear family	2	2	2	18	Yes
2	263	2-263	Bin Qasim	25	Primary or less	Not at all	Atleast once a week or occasionally	Others	Owned	4	No		No	0	No formal education	Yes	Labour	Yes	0	1	No	1	4	7	0	0	1	1	2	4	2	0	2	0	No	0	3	0	0	0	No	12000	Joint family	5	5	5	15	Yes
2	305	2-305	Bin Qasim	28	Primary or less	Not at all	Not at all	Others	Owned	1	No		Yes	8	Middle to secondary	Yes	Labour	Yes	0	1	No	1	0	0	0	0	1	1	0	2	0	0	1	0	No	0	1	0	0	0	No	20000	Nuclear family	8	8	8	15	No	Wanted no more
2	306	2-306	Bin Qasim	30	No formal education	Not at all	Not at all	Sindhi	Owned	2	No		No	0	No formal education	Yes	Labour	Yes	0	1	No	0	2	0	0	0	0	0	0	0	0	0	1	0	No	0	2	0	0	0	No	15000	Nuclear family	5	5	8	21	No	Wanted no more
2	307	2-307	Bin Qasim	19	No formal education	Not at all	Daily	Others	Owned	3	No		Yes	8	Middle to secondary	Yes	Labour	Yes	0	1	No	1	2	0	0	0	1	1	1	2	2	0	0	0	No	0	2	0	0	0	No	13000	Joint family	1	1	1	18	Yes
2	326	2-326	Bin Qasim	22	No formal education	Not at all	Not at all	Sindhi	Owned	1	No		No	0	No formal education	Yes	Labour	Yes	0	0	No	0	0	0	0	0	0	0	0	0	0	0	0	0	No	0	0	0	0	0	No	6000	Nuclear family	4	4	3	16	Yes
2	328	2-328	Bin Qasim	28	No formal education	Not at all	Not at all	Others	Rented and others home	3	No		Yes	3	Primary or less	Yes	Labour	Yes	0	0	No	0	0	0	0	0	1	0	1	1	0	0	0	0	No	0	2	1	0	0	No	10000	Joint family	4	3	3	22	No	Wanted no more
2	330	2-330	landhi	42	No formal education	Not at all	Not at all	Sindhi	Owned	1	No		No	0	No formal education	Yes	Labour	Yes	0	0	No	0	0	0	0	0	0	0	0	0	0	0	0	0	No	0	0	0	0	0	No	6000	Nuclear family	11	7	7	24	No	Wanted no more
2	332	2-332	Bin Qasim	28	Primary or less	Not at all	Daily	Sindhi	Owned	1	No		Yes	3	Primary or less	Yes	Labour	Yes	0	1	No	0	0	0	0	0	0	0	0	0	0	0	0	0	No	0	0	0	0	0	No	4000	Nuclear family	2	2	2	23	Yes
2	333	2-333	Bin Qasim	30	Middle to secondary	Not at all	Daily	Sindhi	Owned	2	No		No	0	No formal education	Yes	Office work and related	Yes	0	1	No	1	1	0	0	0	0	0	0	1	0	0	0	0	No	0	1	0	2	0	No	30000	Joint family	5	4	4	23	Yes
2	334	2-334	Bin Qasim	29	No formal education	Not at all	Not at all	Sindhi	Owned	1	No		No	0	No formal education	Yes	Labour	Yes	0	0	No	0	0	0	0	0	0	0	0	0	0	0	0	0	No	0	1	0	0	0	No	6000	Joint family	8	7	6	15	Yes
2	335	2-335	Bin Qasim	28	Middle to secondary	Read newspaper	Daily	Sindhi	Owned	1	No		No	0	No formal education	Yes	Labour	Yes	0	1	No	0	1	0	0	0	0	0	0	1	0	0	0	0	No	0	2	0	1	0	No	20000	Nuclear family	4	3	3	23	No	Wanted later
2	336	2-336	Bin Qasim	37	No formal education	Not at all	Not at all	Sindhi	Owned	1	No		No	0	No formal education	Yes	Labour	Yes	0	0	No	0	0	0	0	0	0	0	0	0	0	0	0	0	No	0	1	0	0	0	No	6000	Nuclear family	9	8	5	15	Yes
2	337	2-337	Bin Qasim	36	Intermediate and above	Read newspaper	Daily	Urdu	Owned	2	No		Yes	2	Primary or less	Yes	Labour	Yes	0	1	No	1	1	0	0	0	1	1	1	2	1	0	1	0	No	1	2	0	2	0	No	12000	Joint family	4	4	4	22	Yes
2	338	2-338	Bin Qasim	33	No formal education	Not at all	Not at all	Sindhi	Owned	1	No		Yes	4	Primary or less	Yes	Labour	Yes	0	0	No	0	0	0	0	0	0	0	0	0	0	0	0	0	No	0	0	0	0	0	No	6000	Joint family	8	6	4	25	Yes
2	339	2-339	Bin Qasim	24	No formal education	Not at all	Not at all	Sindhi	Owned	1	No		No	0	No formal education	Yes	Labour	Yes	0	0	No	0	0	0	0	0	0	0	0	0	0	0	0	0	No	0	1	0	0	0	No	10000	Joint family	1	1	1	23	Yes
2	340	2-340	Bin Qasim	40	No formal education	Not at all	Not at all	Sindhi	Owned	1	No		No	0	No formal education	Yes	Labour	Yes	0	0	No	0	1	0	0	0	0	0	0	1	0	0	1	0	No	0	2	0	0	0	No	12000	Nuclear family	5	4	4	18	Yes
2	341	2-341	Bin Qasim	34	No formal education	Not at all	Daily	Sindhi	Owned	1	No		No	0	No formal education	Yes	Labour	Yes	0	1	No	1	1	0	0	0	1	0	0	1	0	0	0	0	No	0	0	0	0	0	No	8000	Nuclear family	7	7	5	19	No	Wanted no more
2	342	2-342	Bin Qasim	25	No formal education	Not at all	Not at all	Sindhi	Owned	1	No		No	0	No formal education	Yes	Labour	Yes	0	0	No	0	0	0	0	0	0	0	0	0	0	0	0	0	No	0	0	0	0	0	No	6000	Joint family	2	2	2	23	Yes
2	345	2-345	Bin Qasim	27	No formal education	Not at all	Not at all	Sindhi	Owned	1	No		No	0	No formal education	Yes	Labour	Yes	0	0	No	0	0	0	0	0	1	0	0	0	0	0	0	0	No	0	0	0	0	0	No	15000	Joint family	5	5	5	21	Yes
2	346	2-346	Bin Qasim	29	Middle to secondary	Read newspaper	Daily	Sindhi	Owned	1	No		No	0	No formal education	Yes	Labour	Yes	0	1	No	1	2	0	0	0	1	0	1	1	1	0	0	0	No	0	2	0	1	1	No	100000	Nuclear family	1	1	1	28	Yes
2	347	2-347	Bin Qasim	33	No formal education	Not at all	Daily	Sindhi	Owned	1	No		No	0	No formal education	Yes	Labour	Yes	0	1	No	1	1	0	0	0	1	0	1	1	0	0	1	0	No	0	1	0	0	0	No	8000	Joint family	9	9	8	16	No	Wanted no more
2	348	2-348	Bin Qasim	24	No formal education	Not at all	Not at all	Sindhi	Owned	1	No		No	0	No formal education	Yes	Labour	Yes	0	0	No	1	2	0	0	0	1	0	0	1	0	0	1	0	No	0	1	0	0	0	No	6000	Joint family	4	3	3	17	Yes
2	349	2-349	Bin Qasim	19	No formal education	Not at all	Atleast once a week or occasionally	Sindhi	Owned	1	No		No	0	No formal education	Yes	Labour	Yes	0	1	No	0	1	0	0	0	0	0	0	1	0	0	0	0	No	0	0	0	0	0	No	8000	Nuclear family	1	1	1	18	Yes
2	350	2-350	Bin Qasim	24	No formal education	Not at all	Daily	Sindhi	Owned	3	No		No	0	No formal education	Yes	Labour	Yes	0	1	No	0	0	0	0	0	0	0	0	1	0	0	0	0	No	0	1	0	0	0	No	10000	Joint family	3	3	3	19	Yes
2	351	2-351	Bin Qasim	32	No formal education	Not at all	Not at all	Sindhi	Owned	1	No		No	0	No formal education	Yes	Labour	Yes	0	0	No	0	0	0	0	0	0	0	0	0	0	0	0	0	No	0	0	0	0	0	No	9000	Joint family	8	2	1	29	Yes
2	352	2-352	Bin Qasim	34	No formal education	Not at all	Daily	Sindhi	Owned	1	No		No	0	No formal education	Yes	Labour	Yes	0	1	No	1	0	0	0	0	0	0	0	1	0	0	0	0	No	0	0	0	0	0	No	12000	Nuclear family	8	8	7	21	Yes
2	353	2-353	Bin Qasim	24	Primary or less	Not at all	Daily	Sindhi	Owned	4	No		No	0	No formal education	Yes	Office work and related	Yes	0	1	No	0	0	0	0	0	0	0	0	1	0	0	1	0	No	0	1	0	1	0	No	9000	Joint family	3	3	3	19	Yes
2	354	2-354	Bin Qasim	30	Primary or less	Not at all	Not at all	Urdu	Rented and others home	2	Yes	Stiching	Yes	10	Middle to secondary	Yes	Arm forces	Yes	0	0	No	0	0	0	0	0	0	0	0	1	0	0	0	0	No	1	0	0	0	0	No	18000	Joint family	9	8	8	15	No	Wanted later
2	355	2-355	Bin Qasim	30	Middle to secondary	Read newspaper	Daily	Urdu	Owned	3	No		Yes	10	Middle to secondary	Yes	Labour	Yes	0	1	No	0	0	0	0	0	1	0	0	0	0	0	1	0	No	0	1	0	0	0	No	13000	Joint family	5	4	4	17	No	Wanted no more
2	366	2-366	Bin Qasim	25	No formal education	Not at all	Daily	Others	Rented and others home	2	No		Yes	12	Intermediate and above	Yes	Arm forces	Yes	0	1	No	1	2	0	0	0	1	0	0	1	0	0	1	0	No	0	1	0	0	0	No	11000	Joint family	5	5	5	18	Yes
2	367	2-367	Bin Qasim	35	Primary or less	Not at all	Atleast once a week or occasionally	Urdu	Owned	2	No		Yes	9	Middle to secondary	Yes	Labour	Yes	0	1	No	1	1	0	0	0	0	1	1	1	1	0	0	0	No	0	2	0	0	0	No	12000	Nuclear family	1	1	1	34	Yes
2	368	2-368	Bin Qasim	26	No formal education	Not at all	Atleast once a week or occasionally	Others	Owned	2	No		Yes	6	Middle to secondary	Yes	Labour	Yes	0	2	No	1	2	6	0	0	0	0	1	1	1	0	1	0	No	0	0	0	0	0	No	13000	Joint family	3	3	3	21	No	Wanted later
2	369	2-369	Bin Qasim	26	Middle to secondary	Read newspaper	Atleast once a week or occasionally	Urdu	Rented and others home	3	No		Yes	5	Primary or less	Yes	Labour	Yes	0	1	No	1	0	0	0	0	1	0	0	1	0	0	0	0	No	0	1	0	0	0	No	12000	Joint family	4	3	3	23	Yes
2	370	2-370	Bin Qasim	20	No formal education	Not at all	Daily	Others	Owned	2	No		Yes	5	Primary or less	Yes	Labour	Yes	0	1	No	1	2	0	0	0	1	0	1	2	0	0	1	0	No	0	2	0	1	0	No	8000	Joint family	1	1	1	20	Yes
2	371	2-371	Bin Qasim	29	No formal education	Not at all	Not at all	Others	Rented and others home	2	No		No	0	No formal education	Yes	Labour	Yes	0	0	No	0	0	0	0	0	0	0	0	1	0	0	0	0	No	0	1	0	0	0	No	14000	Nuclear family	6	6	6	16	Yes
3	151	3-151	Bin Qasim	27	No formal education	Not at all	Daily	Others	Owned	1	No		Yes	10	Middle to secondary	Yes	Labour	Yes	0	1	No	0	1	0	0	0	1	0	1	0	0	0	0	0	No	0	2	0	0	0	No	7000	Nuclear family	4	4	2	20	Yes
3	156	3-156	Bin Qasim	23	Middle to secondary	Read newspaper	Daily	Urdu	Owned	1	No		No	0	No formal education	Yes	Labour	Yes	0	1	No	1	1	0	0	0	1	0	0	1	0	0	0	0	No	0	2	0	0	0	No	15000	Nuclear family	2	2	2	19	Yes
3	158	3-158	Bin Qasim	40	Primary or less	Not at all	Daily	Others	Owned	2	No		No	0	No formal education	Yes	Office work and related	Yes	0	1	No	1	1	0	0	0	0	0	0	0	0	0	0	0	No	0	0	0	0	0	No	12000	Nuclear family	5	5	5	25	Yes
3	162	3-162	Bin Qasim	35	Intermediate and above	Read newspaper	Daily	Others	Rented and others home	3	No		Yes	12	Intermediate and above	Yes	Textile designer	Yes	0	1	No	1	3	4	0	0	1	1	2	1	1	0	1	0	No	0	1	0	0	0	Yes	50000	Nuclear family	3	3	3	26	Yes
3	164	3-164	Bin Qasim	29	No formal education	Not at all	Atleast once a week or occasionally	Others	Rented and others home	3	No		Yes	10	Middle to secondary	Yes	Labour	Yes	0	1	No	1	2	0	0	0	2	0	2	0	0	0	2	0	No	3	2	0	0	0	No	50000	Joint family	8	6	5	16	Yes
3	165	3-165	Bin Qasim	22	No formal education	Not at all	Atleast once a week or occasionally	Sindhi	Owned	1	Yes	Stiching	Yes	5	Primary or less	Yes	Labour	Yes	0	1	No	1	1	0	0	0	1	0	0	1	0	0	1	0	No	0	2	0	0	0	No	13000	Nuclear family	2	2	2	17	Yes
3	166	3-166	Bin Qasim	32	Intermediate and above	Read newspaper	Daily	Others	Rented and others home	2	No		Yes	12	Intermediate and above	Yes	Office work and related	Yes	0	1	No	1	3	7	0	0	1	1	2	2	2	0	1	1	No	0	2	0	0	0	No	20000	Nuclear family	5	4	4	22	Yes
3	181	3-181	Bin Qasim	22	No formal education	Read newspaper	Daily	Others	Owned	1	No		Yes	3	Primary or less	Yes	Labour	Yes	0	1	No	1	0	0	0	0	1	1	1	1	1	0	1	0	No	0	1	0	1	0	No	12000	Nuclear family	3	3	3	16	Yes
3	183	3-183	Bin Qasim	20	No formal education	Not at all	Daily	Sindhi	Owned	1	No		Yes	10	Middle to secondary	Yes	Labour	Yes	0	1	No	1	1	0	0	0	1	0	0	1	0	0	1	0	No	0	2	0	0	0	No	13000	Nuclear family	2	1	1	19	Yes
3	185	3-185	Bin Qasim	23	Middle to secondary	Not at all	Not at all	Others	Owned	4	No		Yes	4	Primary or less	Yes	Labour	Yes	1	1	Yes	1	2	0	0	0	1	1	2	3	1	0	1	1	No	0	3	0	2	1	No	30000	Joint family	4	4	4	17	No	Wanted no more
3	186	3-186	Bin Qasim	27	No formal education	Read newspaper	Daily	Others	Rented and others home	1	No		Yes	10	Middle to secondary	Yes	Labour	Yes	0	1	No	0	1	0	0	0	1	1	1	1	0	0	1	0	No	0	2	0	0	0	No	10000	Nuclear family	4	4	4	20	Yes
3	188	3-188	Bin Qasim	27	Middle to secondary	Read newspaper	Atleast once a week or occasionally	Others	Owned	1	No		Yes	10	Middle to secondary	Yes	Labour	Yes	0	1	No	1	1	0	0	0	1	0	1	1	0	0	1	0	No	1	2	0	1	0	No	10000	Nuclear family	2	2	2	24	Yes
3	203	3-203	Bin Qasim	30	Middle to secondary	Not at all	Daily	Others	Owned	1	No		Yes	3	Primary or less	Yes	Labour	Yes	0	1	No	1	1	0	0	0	1	1	1	1	0	0	0	0	No	0	2	0	0	0	No	10000	Nuclear family	3	3	3	22	Yes
3	204	3-204	Bin Qasim	22	Primary or less	Not at all	Daily	Urdu	Rented and others home	2	No		Yes	5	Primary or less	Yes	Labour	Yes	0	1	No	1	0	0	0	0	1	0	0	0	0	0	0	0	No	0	1	0	0	0	No	12000	Nuclear family	2	2	2	20	No	Wanted later
3	206	3-206	Bin Qasim	29	No formal education	Read newspaper	Daily	Others	Rented and others home	1	No		Yes	10	Middle to secondary	Yes	Textile designer	Yes	0	1	No	1	0	2	0	0	0	0	0	0	1	0	0	0	No	0	2	0	1	0	No	20000	Nuclear family	1	1	1	27	Yes
3	21	3-21	Bin Qasim	30	No formal education	Not at all	Not at all	Others	Rented and others home	1	No		Yes	10	Middle to secondary	Yes	Labour	Yes	0	1	No	1	0	0	0	0	0	0	0	1	0	0	0	0	No	0	2	0	0	0	No	12000	Nuclear family	6	3	3	20	No	Wanted no more
3	216	3-216	Bin Qasim	30	No formal education	Not at all	Daily	Sindhi	Owned	2	No		Yes	10	Middle to secondary	Yes	Office work and related	Yes	0	1	No	1	1	0	0	0	1	0	0	1	0	0	0	0	No	0	2	0	1	0	No	12000	Nuclear family	10	8	7	15	No	Wanted no more
3	218	3-218	Bin Qasim	17	Primary or less	Not at all	Not at all	Others	Owned	3	No		Yes	10	Middle to secondary	Yes	Labour	Yes	0	0	No	0	3	0	0	0	1	0	1	1	1	0	0	0	No	2	1	0	0	0	No	16000	Nuclear family	1	1	1	16	Yes
3	241	3-241	Bin Qasim	25	No formal education	Not at all	Daily	Others	Owned	2	No		Yes	10	Middle to secondary	Yes	Labour	Yes	0	1	No	0	1	0	0	0	0	0	1	1	1	0	0	0	No	0	2	0	0	0	No	14000	Nuclear family	1	1	1	24	Yes
3	242	3-242	Bin Qasim	31	Middle to secondary	Not at all	Atleast once a week or occasionally	Others	Owned	3	No		Yes	8	Middle to secondary	Yes	Labour	Yes	0	1	No	0	3	6	0	0	1	0	3	2	0	0	0	1	No	0	2	0	0	0	No	8000	Nuclear family	3	2	2	25	Yes
3	254	3-254	Bin Qasim	29	Middle to secondary	Not at all	Not at all	Others	Owned	3	No		No	0	No formal education	Yes	Labour	Yes	0	1	No	1	2	0	0	0	0	0	1	1	0	0	1	0	No	0	1	0	0	0	No	12000	Joint family	3	2	2	24	Yes
3	255	3-255	Bin Qasim	27	Primary or less	Read newspaper	Atleast once a week or occasionally	Others	Rented and others home	1	No		Yes	8	Middle to secondary	Yes	Labour	Yes	0	1	No	1	1	0	0	0	1	0	1	0	0	0	1	0	No	0	1	0	0	0	Yes	15000	Nuclear family	3	2	2	25	Yes
3	256	3-256	Bin Qasim	30	No formal education	Not at all	Daily	Others	Owned	2	No		Yes	6	Middle to secondary	Yes	Labour	Yes	0	1	No	1	2	0	0	0	1	0	1	2	0	0	1	1	No	0	1	0	0	0	No	15000	Joint family	5	3	3	18	Yes
3	257	3-257	Bin Qasim	25	Primary or less	Not at all	Daily	Urdu	Rented and others home	2	No		Yes	8	Middle to secondary	Yes	Labour	Yes	0	1	No	1	1	0	0	0	1	1	0	0	0	0	0	0	No	0	2	0	0	0	No	13000	Nuclear family	5	3	2	20	Yes
3	264	3-264	Bin Qasim	40	Middle to secondary	Read newspaper	Atleast once a week or occasionally	Urdu	Owned	3	Yes	Stiching	Yes	8	Middle to secondary	Yes	Labour	Yes	0	1	No	1	1	0	0	0	1	0	0	0	0	0	1	0	No	0	1	0	0	0	No	14000	Joint family	7	5	5	22	Yes
3	265	3-265	Bin Qasim	25	No formal education	Not at all	Atleast once a week or occasionally	Urdu	Owned	4	No		Yes	10	Middle to secondary	Yes	Labour	Yes	0	1	No	1	1	5	0	0	1	0	1	0	0	0	1	1	No	0	6	0	4	0	No	15000	Joint family	2	1	0	24	Yes
3	275	3-275	Bin Qasim	26	Middle to secondary	Read newspaper	Atleast once a week or occasionally	Others	Owned	3	No		Yes	8	Middle to secondary	Yes	Labour	Yes	0	1	No	1	1	0	0	0	1	0	1	2	0	0	1	0	No	1	2	0	0	0	No	35000	Joint family	5	4	4	19	No	Wanted later
3	284	3-284	Bin Qasim	32	No formal education	Not at all	Not at all	Others	Rented and others home	2	No		No	0	No formal education	Yes	Labour	Yes	0	0	No	0	0	0	0	0	0	0	0	1	0	0	0	0	No	0	1	0	0	0	No	15000	Nuclear family	3	3	2	28	Yes
3	285	3-285	Bin Qasim	20	No formal education	Not at all	Not at all	Urdu	Rented and others home	2	No		No	0	No formal education	Yes	Labour	Yes	0	1	No	1	1	0	0	0	1	0	1	1	1	0	1	0	No	0	1	0	0	0	No	10000	Joint family	2	2	2	18	Yes
3	287	3-287	Bin Qasim	22	Middle to secondary	Read newspaper	Atleast once a week or occasionally	Urdu	Owned	5	No		Yes	12	Intermediate and above	Yes	Labour	Yes	0	1	No	1	1	0	0	0	1	0	1	1	0	0	0	0	No	0	2	0	1	0	No	15000	Nuclear family	3	3	3	17	No	Wanted later
3	308	3-308	Bin Qasim	29	Middle to secondary	Read newspaper	Daily	Others	Rented and others home	1	No		Yes	8	Middle to secondary	Yes	Office work and related	Yes	0	1	No	0	0	0	0	0	1	0	0	0	0	0	0	0	No	0	2	0	0	0	No	14000	Nuclear family	5	4	4	23	No	Wanted no more
3	310	3-310	Bin Qasim	25	Middle to secondary	Read newspaper	Atleast once a week or occasionally	Others	Owned	4	No		Yes	14	Intermediate and above	Yes	Office work and related	Yes	0	1	No	1	1	0	0	0	1	1	2	4	1	0	2	1	Yes	3	4	0	1	0	No	20000	Joint family	4	2	2	21	Yes
3	322	3-322	Bin Qasim	21	No formal education	Not at all	Daily	Others	Rented and others home	3	Yes	Stiching	Yes	5	Primary or less	Yes	Labour	Yes	0	1	No	1	1	0	0	0	1	0	0	2	0	0	1	0	No	0	3	0	0	0	No	10000	Joint family	3	2	2	17	Yes
3	323	3-323	Bin Qasim	25	Middle to secondary	Not at all	Daily	Urdu	Owned	1	No		No	0	No formal education	Yes	Office work and related	Yes	0	1	No	1	3	0	0	0	1	0	1	0	0	0	1	0	No	2	1	0	1	0	No	21000	Nuclear family	2	1	1	24	Yes
3	327	3-327	Bin Qasim	33	Primary or less	Not at all	Not at all	Others	Owned	3	No		Yes	10	Middle to secondary	Yes	Labour	Yes	0	1	No	1	2	0	0	0	1	0	0	1	0	0	0	0	No	0	1	0	0	0	No	8000	Joint family	2	2	2	29	Yes
3	34	3-34	Bin Qasim	33	Intermediate and above	Not at all	Daily	Urdu	Owned	3	No		Yes	12	Intermediate and above	Yes	Arm forces	Yes	1	1	No	1	1	0	0	1	1	1	1	1	1	0	1	1	No	1	2	0	1	0	No	30000	Nuclear family	7	7	6	24	No	Wanted no more
3	356	3-356	Bin Qasim	23	Middle to secondary	Not at all	Daily	Others	Owned	3	No		Yes	12	Intermediate and above	Yes	Labour	Yes	0	1	No	1	2	0	0	0	1	1	1	3	0	0	1	1	No	1	4	0	1	0	No	15000	Joint family	2	2	2	20	Yes
3	357	3-357	Bin Qasim	43	No formal education	Not at all	Atleast once a week or occasionally	Others	Owned	4	No		No	0	No formal education	Yes	Labour	Yes	0	1	No	1	4	0	0	0	1	0	0	2	0	0	1	0	No	3	2	0	0	0	No	20000	Joint family	12	9	9	19	No	Wanted no more
3	358	3-358	Bin Qasim	25	Middle to secondary	Read newspaper	Daily	Urdu	Rented and others home	1	Yes	Stiching	Yes	10	Middle to secondary	Yes	Labour	Yes	0	1	No	0	0	0	0	0	1	0	0	1	0	0	1	0	No	1	2	0	0	0	No	18000	Nuclear family	6	4	4	18	No	Wanted later
3	379	3-379	Bin Qasim	30	No formal education	Read newspaper	Atleast once a week or occasionally	Others	Owned	1	No		Yes	5	Primary or less	Yes	Labour	Yes	0	1	No	1	1	0	0	0	1	0	1	1	1	0	0	0	No	0	1	0	0	0	No	15000	Nuclear family	8	3	2	21	Yes
3	380	3-380	Bin Qasim	28	Middle to secondary	Read newspaper	Atleast once a week or occasionally	Sindhi	Rented and others home	1	No		No	0	No formal education	Yes	Labour	Yes	0	0	No	1	1	0	0	0	1	0	0	0	0	0	0	0	No	0	2	0	0	0	No	13000	Nuclear family	4	3	3	22	Yes
3	381	3-381	Bin Qasim	35	Middle to secondary	Read newspaper	Daily	Urdu	Rented and others home	1	No		Yes	10	Middle to secondary	Yes	Labour	Yes	0	1	No	1	1	0	0	0	1	0	1	1	1	0	1	0	No	0	1	0	0	0	No	15000	Nuclear family	5	5	0	24	No	Wanted no more
3	386	3-386	Bin Qasim	30	No formal education	Not at all	Atleast once a week or occasionally	Others	Owned	2	No		Yes	3	Primary or less	Yes	Labour	Yes	0	1	No	1	1	0	0	0	1	0	0	1	0	0	0	0	No	0	2	0	0	0	No	8000	Nuclear family	5	3	3	16	Yes
3	387	3-387	Bin Qasim	21	Middle to secondary	Read newspaper	Not at all	Others	Owned	2	No		Yes	7	Middle to secondary	Yes	Labour	Yes	0	1	No	1	2	5	0	0	1	1	1	1	0	0	1	0	No	7	7	0	4	0	No	35000	Joint family	2	2	2	18	Yes
3	399	3-399	Bin Qasim	30	Intermediate and above	Read newspaper	Daily	Urdu	Rented and others home	1	No		Yes	12	Intermediate and above	Yes	Office work and related	Yes	0	1	No	1	0	4	0	0	1	0	1	1	0	0	1	1	No	1	2	0	0	0	No	18000	Nuclear family	3	2	2	26	No	Wanted no more
3	400	3-400	Bin Qasim	29	Primary or less	Read newspaper	Atleast once a week or occasionally	Others	Owned	2	No		Yes	8	Middle to secondary	Yes	Labour	Yes	0	1	No	1	1	0	0	0	1	0	1	1	0	0	0	0	No	0	1	0	0	0	No	30000	Nuclear family	5	4	4	21	No	Wanted no more
3	401	3-401	Bin Qasim	27	Middle to secondary	Read newspaper	Daily	Urdu	Rented and others home	1	No		No	0	No formal education	Yes	Labour	Yes	0	1	No	0	1	0	0	0	1	0	1	1	0	0	1	0	No	0	1	0	1	0	No	15000	Nuclear family	4	3	3	24	No	Wanted later
3	410	3-410	Bin Qasim	25	No formal education	Not at all	Not at all	Others	Rented and others home	2	No		Yes	5	Primary or less	Yes	Labour	Yes	0	1	No	1	1	0	0	0	1	0	1	2	0	0	1	0	No	0	2	0	1	0	No	12000	Joint family	1	1	1	25	Yes
3	78	3-78	Bin Qasim	26	Primary or less	Read newspaper	Daily	Others	Owned	2	Yes	Stiching	Yes	12	Intermediate and above	Yes	Office work and related	Yes	0	1	No	1	2	0	0	0	1	0	1	3	1	0	6	0	No	2	3	0	1	0	No	12000	Joint family	1	1	1	25	Yes
3	79	3-79	Bin Qasim	26	Middle to secondary	Read newspaper	Daily	Others	Owned	1	No		Yes	10	Middle to secondary	Yes	Arm forces	Yes	0	1	No	0	1	0	0	0	1	0	1	1	1	0	1	0	No	0	2	0	0	0	No	25000	Nuclear family	4	3	3	23	No	Wanted later
3	80	3-80	Bin Qasim	36	No formal education	Not at all	Atleast once a week or occasionally	Others	Rented and others home	2	No		Yes	8	Middle to secondary	Yes	Labour	Yes	0	1	No	1	0	0	0	0	0	0	0	0	0	0	1	0	No	0	1	0	0	0	No	15000	Nuclear family	8	5	5	17	No	Wanted no more
6	141	6-141	Korangi	29	Middle to secondary	Not at all	Atleast once a week or occasionally	Urdu	Owned	1	No		Yes	12	Intermediate and above	Yes	Labour	Yes	0	1	No	1	1	0	0	0	0	1	0	1	0	0	1	0	No	1	1	0	1	0	No	18000	Nuclear family	7	4	2	20	Yes
6	142	6-142	Korangi	26	No formal education	Not at all	Not at all	Others	Owned	2	No		Yes	10	Middle to secondary	Yes	Office work and related	Yes	0	0	No	1	1	0	0	0	1	1	1	1	0	0	1	0	No	0	2	0	0	0	No	20000	Nuclear family	7	4	4	15	Yes
6	143	6-143	Korangi	31	No formal education	Not at all	Daily	Others	Owned	1	No		Yes	6	Middle to secondary	Yes	Labour	Yes	0	1	No	0	2	0	0	0	1	1	0	1	0	0	0	0	No	1	2	0	1	0	No	15000	Nuclear family	5	5	5	19	No	Wanted later
6	144	6-144	Korangi	24	Primary or less	Read newspaper	Daily	Others	Owned	3	No		No	0	No formal education	Yes	Office work and related	Yes	0	2	No	1	3	0	0	0	1	1	2	1	1	0	0	0	No	0	3	0	1	0	No	16000	Joint family	2	2	2	18	Yes
6	145	6-145	Korangi	35	Intermediate and above	Read newspaper	Not at all	Others	Rented and others home	4	No		Yes	16	Intermediate and above	Yes	Office work and related	Yes	0	0	No	1	2	1	0	0	1	1	0	2	0	0	0	0	No	1	2	0	1	0	No	40000	Nuclear family	8	7	7	18	No	Wanted no more
6	146	6-146	Korangi	36	Middle to secondary	Read newspaper	Atleast once a week or occasionally	Others	Owned	3	No		Yes	14	Intermediate and above	Yes	Office work and related	Yes	0	1	No	2	2	4	0	0	1	1	0	2	0	0	1	0	No	1	2	1	1	0	No	25000	Nuclear family	6	5	5	20	No	Wanted no more
6	147	6-147	Korangi	30	Middle to secondary	Read newspaper	Daily	Others	Owned	2	No		No	0	No formal education	Yes	Labour	Yes	0	1	No	1	1	0	0	0	1	0	0	1	0	0	0	0	No	0	2	0	0	0	No	20000	Joint family	3	3	3	23	Yes
6	148	6-148	Korangi	32	Intermediate and above	Read newspaper	Daily	Urdu	Rented and others home	2	No		Yes	10	Middle to secondary	Yes	Arm forces	Yes	0	1	No	1	1	0	0	0	1	1	1	2	0	0	1	0	No	2	2	1	1	0	No	25000	Nuclear family	4	2	2	19	Yes
6	154	6-154	Korangi	42	Middle to secondary	Not at all	Not at all	Urdu	Owned	3	No		Yes	12	Intermediate and above	Yes	Labour	Yes	1	1	No	1	2	6	0	0	1	1	1	1	0	1	1	1	No	2	4	1	1	0	No	15000	Nuclear family	7	4	4	20	Yes
6	155	6-155	Korangi	29	Intermediate and above	Read newspaper	Daily	Urdu	Owned	2	No		Yes	10	Middle to secondary	Yes	Labour	Yes	1	1	No	1	1	0	0	0	1	0	1	1	1	0	1	0	No	1	2	0	1	1	No	20000	Joint family	5	4	4	20	No	Wanted no more
6	170	6-170	Korangi	30	Middle to secondary	Read newspaper	Atleast once a week or occasionally	Urdu	Owned	2	No		Yes	10	Middle to secondary	Yes	Office work and related	Yes	0	1	No	1	1	0	0	0	1	1	1	0	1	0	1	0	No	0	1	0	0	0	No	13000	Nuclear family	4	3	3	21	No	Wanted no more
6	171	6-171	Korangi	30	Intermediate and above	Read newspaper	Daily	Urdu	Owned	5	No		Yes	10	Middle to secondary	Yes	Labour	Yes	0	3	No	0	4	0	0	0	1	1	3	0	1	0	2	0	No	0	6	0	1	0	No	13000	Nuclear family	3	3	3	22	No	Wanted no more
6	175	6-175	Korangi	32	Middle to secondary	Read newspaper	Daily	Others	Rented and others home	1	No		Yes	8	Middle to secondary	Yes	Labour	Yes	0	1	No	1	1	0	0	0	1	0	0	1	0	0	1	0	No	0	1	0	0	0	No	16000	Nuclear family	5	4	4	18	No	Wanted no more
6	176	6-176	Korangi	26	Intermediate and above	Read newspaper	Atleast once a week or occasionally	Urdu	Owned	1	No		Yes	12	Intermediate and above	Yes	Labour	Yes	0	1	No	1	1	0	0	0	1	1	1	1	0	0	1	0	No	1	1	1	1	0	No	12000	Nuclear family	2	1	1	23	Yes
6	178	6-178	Korangi	28	Intermediate and above	Read newspaper	Atleast once a week or occasionally	Urdu	Rented and others home	3	No		Yes	10	Middle to secondary	Yes	Labour	Yes	0	1	No	1	1	0	0	0	1	0	1	1	0	0	0	1	No	0	1	0	0	0	No	12000	Joint family	4	3	3	24	Yes
6	179	6-179	Korangi	38	Middle to secondary	Not at all	Not at all	Urdu	Rented and others home	1	No		Yes	10	Middle to secondary	Yes	Office work and related	No	0	1	No	1	0	0	0	0	0	0	0	0	0	0	1	0	No	0	2	0	0	0	No	15000	Nuclear family	8	8	8	21	Yes
6	182	6-182	Korangi	23	Middle to secondary	Read newspaper	Daily	Urdu	Owned	4	No		Yes	7	Middle to secondary	Yes	Labour	Yes	0	1	No	1	3	0	0	0	2	0	2	2	0	0	2	0	No	2	4	0	2	0	No	20000	Joint family	2	2	2	18	Yes
6	187	6-187	Korangi	32	Primary or less	Not at all	Daily	Urdu	Owned	2	No		Yes	10	Middle to secondary	Yes	Labour	Yes	0	1	No	1	3	0	0	0	1	1	1	1	0	0	1	0	No	0	1	0	1	0	No	12000	Nuclear family	4	4	4	22	No	Wanted no more
6	191	6-191	Korangi	38	Middle to secondary	Read newspaper	Atleast once a week or occasionally	Urdu	Owned	1	No		Yes	12	Intermediate and above	Yes	Labour	Yes	0	1	No	1	1	0	0	0	1	1	0	1	0	0	1	0	No	0	1	0	1	0	No	12000	Nuclear family	5	5	4	27	No	Wanted later
6	195	6-195	Korangi	35	Primary or less	Not at all	Daily	Others	Owned	2	No		Yes	7	Middle to secondary	Yes	Labour	Yes	0	1	No	1	3	0	0	0	1	0	0	0	0	0	1	0	No	0	2	0	0	0	No	10000	Nuclear family	6	4	4	15	No	Wanted no more
6	196	6-196	Korangi	36	Intermediate and above	Read newspaper	Not at all	Urdu	Owned	2	No		Yes	14	Intermediate and above	Yes	Arm forces	Yes	0	1	No	1	3	0	0	0	1	1	1	1	1	0	1	0	No	2	2	0	0	0	No	40000	Nuclear family	3	3	3	27	Yes
6	197	6-197	Korangi	33	Middle to secondary	Not at all	Atleast once a week or occasionally	Urdu	Owned	2	Yes	Stiching	Yes	12	Intermediate and above	Yes	Labour	Yes	1	1	No	1	1	0	0	0	1	1	1	1	0	0	1	0	No	1	2	0	1	0	No	25000	Nuclear family	7	5	5	20	No	Wanted later
6	198	6-198	Korangi	27	Primary or less	Read newspaper	Atleast once a week or occasionally	Urdu	Owned	1	No		Yes	3	Primary or less	Yes	Labour	Yes	1	1	No	1	1	0	0	0	1	1	0	1	0	0	1	0	No	0	1	0	0	1	No	8000	Joint family	3	3	2	22	Yes
6	202	6-202	Korangi	23	Middle to secondary	Read newspaper	Atleast once a week or occasionally	Urdu	Owned	2	No		Yes	4	Primary or less	Yes	Labour	Yes	0	1	No	1	3	0	0	0	0	0	1	0	0	0	0	0	No	0	1	0	1	0	No	14000	Nuclear family	2	2	2	21	Yes
6	205	6-205	Korangi	32	Middle to secondary	Not at all	Daily	Urdu	Owned	2	No		Yes	12	Intermediate and above	Yes	Office work and related	Yes	0	1	No	1	1	0	0	0	1	1	0	1	0	0	1	0	No	2	2	0	1	0	No	20000	Nuclear family	5	5	5	17	No	Wanted later
6	210	6-210	Korangi	31	Intermediate and above	Read newspaper	Daily	Urdu	Rented and others home	4	No		Yes	12	Intermediate and above	Yes	Arm forces	Yes	0	2	No	1	2	2	0	0	1	1	1	2	0	0	1	0	No	0	3	0	1	0	No	14000	Joint family	3	2	2	26	No	Wanted no more
6	211	6-211	Korangi	30	Middle to secondary	Read newspaper	Atleast once a week or occasionally	Urdu	Owned	2	No		Yes	8	Middle to secondary	Yes	Office work and related	Yes	0	1	No	0	1	0	0	0	1	0	0	1	0	0	1	0	No	0	0	0	1	0	No	10000	Nuclear family	3	3	3	24	Yes
6	212	6-212	Korangi	26	Middle to secondary	Read newspaper	Daily	Urdu	Owned	4	No		Yes	10	Middle to secondary	Yes	Office work and related	Yes	1	2	No	2	4	2	0	0	1	1	2	2	2	0	2	1	No	2	4	0	2	0	No	50000	Joint family	4	3	3	21	No	Wanted later
6	217	6-217	Korangi	30	Middle to secondary	Read newspaper	Atleast once a week or occasionally	Others	Owned	3	No		Yes	10	Middle to secondary	Yes	Office work and related	Yes	0	1	No	1	0	0	0	0	1	0	0	1	0	0	0	0	No	0	1	0	1	0	No	10000	Nuclear family	4	4	4	21	No	Wanted later
6	219	6-219	Korangi	30	Middle to secondary	Not at all	Not at all	Urdu	Owned	1	No		Yes	8	Middle to secondary	Yes	Labour	Yes	0	0	No	1	0	0	0	0	1	1	1	0	0	0	0	0	No	0	1	0	1	0	No	10000	Nuclear family	3	2	2	27	Yes
6	220	6-220	Korangi	28	Intermediate and above	Read newspaper	Atleast once a week or occasionally	Urdu	Owned	3	No		Yes	14	Intermediate and above	Yes	Office work and related	Yes	0	2	No	1	2	0	0	0	1	1	2	0	0	0	1	1	No	0	2	0	1	0	No	20000	Joint family	2	1	1	26	Yes
6	221	6-221	Korangi	27	Primary or less	Not at all	Atleast once a week or occasionally	Urdu	Owned	6	No		Yes	5	Primary or less	Yes	Office work and related	Yes	0	1	No	1	1	0	0	0	1	1	2	0	0	0	1	0	No	0	3	0	1	0	No	15000	Joint family	2	2	2	25	Yes
6	222	6-222	Korangi	33	Middle to secondary	Read newspaper	Daily	Urdu	Owned	6	No		Yes	12	Intermediate and above	Yes	Labour	Yes	0	1	No	1	2	0	0	0	1	0	0	0	0	0	0	0	No	0	1	0	0	0	No	20000	Joint family	3	3	3	26	Yes
6	223	6-223	Korangi	30	Middle to secondary	Not at all	Not at all	Urdu	Owned	6	No		Yes	12	Intermediate and above	Yes	Office work and related	Yes	0	1	No	1	5	6	0	0	1	0	4	4	2	0	1	0	No	0	1	0	2	0	No	30000	Nuclear family	3	3	3	23	Yes
6	224	6-224	Korangi	34	Middle to secondary	Read newspaper	Atleast once a week or occasionally	Urdu	Owned	5	No		Yes	8	Middle to secondary	Yes	Office work and related	Yes	0	1	No	1	3	0	0	0	0	1	2	0	0	0	0	0	No	0	3	0	3	0	No	15000	Joint family	4	4	3	28	Yes
6	225	6-225	Korangi	32	Middle to secondary	Read newspaper	Daily	Urdu	Rented and others home	3	No		Yes	8	Middle to secondary	Yes	Labour	Yes	0	1	No	1	2	4	0	0	1	0	1	3	0	0	1	0	No	2	2	0	1	0	No	22000	Joint family	6	4	4	24	Yes
6	233	6-233	Korangi	40	Primary or less	Read newspaper	Daily	Urdu	Owned	3	No		Yes	12	Intermediate and above	Yes	Office work and related	Yes	0	1	No	1	2	0	0	0	1	1	2	4	1	0	1	0	No	1	2	1	1	0	No	20000	Joint family	4	4	4	26	Yes
6	236	6-236	Korangi	24	Intermediate and above	Not at all	Not at all	Urdu	Rented and others home	2	No		Yes	8	Middle to secondary	Yes	Labour	Yes	0	1	No	0	2	0	0	0	1	1	1	1	0	0	1	0	No	0	2	0	1	0	No	10000	Joint family	2	2	2	21	No	Wanted later
6	238	6-238	Korangi	34	Middle to secondary	Not at all	Not at all	Urdu	Owned	1	No		No	0	No formal education	Yes	Labour	Yes	0	1	No	1	0	0	0	0	1	0	0	0	0	0	1	0	No	0	0	0	0	0	No	8000	Joint family	4	4	4	28	Yes
6	239	6-239	Korangi	31	Intermediate and above	Read newspaper	Daily	Urdu	Owned	7	No		Yes	14	Intermediate and above	Yes	Labour	Yes	0	1	No	1	1	0	0	0	1	0	0	1	0	0	1	0	No	0	2	0	1	0	No	14000	Joint family	4	4	4	17	Yes
6	25	6-25	Korangi	30	Middle to secondary	Not at all	Daily	Urdu	Owned	3	No		No	0	No formal education	Yes	Office work and related	Yes	0	2	No	1	3	0	0	1	1	1	1	3	0	0	1	0	No	2	3	0	1	1	No	40000	Joint family	1	1	1	28	Yes
6	252	6-252	Korangi	32	Middle to secondary	Not at all	Daily	Urdu	Owned	2	No		Yes	8	Middle to secondary	Yes	Labour	Yes	0	1	No	1	1	0	0	0	1	0	0	1	0	0	1	0	No	0	0	0	1	0	No	10000	Nuclear family	4	4	4	22	Yes
6	253	6-253	Korangi	22	Middle to secondary	Not at all	Daily	Urdu	Owned	5	No		Yes	8	Middle to secondary	Yes	Labour	Yes	0	1	No	1	2	7	0	0	1	1	1	2	0	0	1	0	No	0	1	0	1	0	No	40000	Joint family	1	1	1	20	Yes
6	26	6-26	Korangi	28	Intermediate and above	Read newspaper	Daily	Urdu	Rented and others home	1	No		Yes	8	Middle to secondary	Yes	Labour	Yes	0	1	No	1	1	0	0	0	1	0	0	1	0	0	1	0	No	0	1	0	1	0	No	13000	Nuclear family	5	4	4	20	No	Wanted no more
6	262	6-262	Korangi	25	Middle to secondary	Not at all	Atleast once a week or occasionally	Urdu	Rented and others home	1	Yes	Stiching	Yes	12	Intermediate and above	Yes	Labour	Yes	0	1	No	1	3	1	0	0	1	1	2	0	1	0	1	0	No	0	3	0	1	0	No	20000	Joint family	2	2	2	23	Yes
6	266	6-266	Korangi	26	Middle to secondary	Not at all	Daily	Urdu	Owned	1	No		Yes	8	Middle to secondary	Yes	Labour	Yes	0	1	No	1	1	0	0	0	0	0	0	0	0	0	1	0	No	0	1	0	1	0	No	12000	Nuclear family	1	1	1	25	Yes
6	268	6-268	Korangi	30	Middle to secondary	Read newspaper	Atleast once a week or occasionally	Urdu	Rented and others home	2	No		Yes	5	Primary or less	Yes	Labour	Yes	0	1	No	1	1	0	0	0	1	0	1	1	1	0	1	0	No	0	2	0	1	0	No	18000	Nuclear family	5	3	3	23	No	Wanted no more
6	269	6-269	Korangi	24	Intermediate and above	Not at all	Daily	Urdu	Rented and others home	3	No		Yes	10	Middle to secondary	Yes	Labour	Yes	0	1	No	1	1	0	0	0	1	0	1	1	0	0	0	0	No	0	2	0	1	0	No	17000	Joint family	4	2	2	21	Yes
6	27	6-27	Korangi	28	Middle to secondary	Read newspaper	Atleast once a week or occasionally	Others	Rented and others home	2	No		Yes	10	Middle to secondary	Yes	Labour	Yes	0	1	No	1	0	0	0	0	1	0	0	0	0	0	0	0	No	1	2	0	0	1	No	15000	Nuclear family	5	5	5	17	No	Wanted no more
6	270	6-270	Korangi	30	No formal education	Not at all	Daily	Urdu	Owned	1	No		No	0	No formal education	Yes	Labour	Yes	0	1	No	1	0	0	0	0	1	1	1	0	0	0	1	0	No	0	2	0	1	0	No	10000	Joint family	4	4	4	20	Yes
6	28	6-28	Korangi	21	Middle to secondary	Read newspaper	Daily	Urdu	Rented and others home	4	No		Yes	10	Middle to secondary	Yes	Workers in Religion	Yes	1	2	No	1	4	2	0	0	1	1	2	3	1	0	1	1	No	1	2	0	1	0	No	19000	Joint family	3	2	2	19	Yes
6	281	6-281	Korangi	24	Middle to secondary	Read newspaper	Daily	Urdu	Owned	3	No		Yes	5	Primary or less	Yes	Labour	Yes	0	4	No	1	4	0	0	0	1	0	0	4	0	0	3	0	No	0	3	0	1	0	No	15000	Joint family	2	2	2	19	Yes
6	282	6-282	Korangi	27	Middle to secondary	Read newspaper	Atleast once a week or occasionally	Others	Owned	4	No		Yes	12	Intermediate and above	Yes	Labour	Yes	0	1	No	1	1	7	0	0	1	0	0	2	0	0	0	0	No	0	1	0	0	0	No	15000	Joint family	1	1	1	26	Yes
6	283	6-283	Korangi	35	Primary or less	Not at all	Daily	Urdu	Rented and others home	1	No		No	0	No formal education	Yes	Labour	Yes	0	1	No	1	2	0	0	0	1	0	0	1	0	0	0	0	No	0	2	0	0	0	No	15000	Nuclear family	5	5	5	16	No	Wanted no more
6	289	6-289	Korangi	44	No formal education	Not at all	Daily	Others	Rented and others home	1	No		Yes	5	Primary or less	Yes	Labour	Yes	0	1	No	1	1	0	0	0	0	0	0	1	0	0	1	0	No	0	2	0	0	0	No	16000	Nuclear family	6	6	6	26	Yes
6	29	6-29	Korangi	22	No formal education	Not at all	Daily	Urdu	Owned	3	No		No	0	No formal education	Yes	Labour	Yes	0	1	No	1	4	0	0	0	1	1	1	2	1	0	1	0	No	0	0	0	2	0	No	12000	Joint family	1	1	1	21	Yes
6	291	6-291	Korangi	26	No formal education	Not at all	Daily	Others	Owned	2	Yes	Stiching	Yes	10	Middle to secondary	Yes	Labour	Yes	0	1	No	1	1	0	0	0	1	1	0	0	0	0	1	0	No	0	2	0	0	0	No	10000	Nuclear family	4	4	4	17	Yes
6	293	6-293	Korangi	32	Intermediate and above	Not at all	Atleast once a week or occasionally	Urdu	Owned	1	Yes	Stiching	Yes	9	Middle to secondary	Yes	Labour	Yes	0	1	No	1	1	0	0	0	1	0	1	1	0	0	1	0	No	0	1	0	0	0	No	20000	Joint family	4	3	3	21	Yes
6	296	6-296	Korangi	22	Middle to secondary	Not at all	Not at all	Urdu	Owned	5	No		Yes	7	Middle to secondary	Yes	Labour	Yes	0	1	No	1	3	0	0	0	0	0	0	0	1	0	0	0	No	0	2	0	1	0	No	30000	Joint family	2	2	2	20	Yes
6	297	6-297	Korangi	23	Middle to secondary	Not at all	Daily	Urdu	Owned	3	No		Yes	10	Middle to secondary	Yes	Labour	Yes	0	2	No	1	2	0	0	0	0	0	2	2	0	0	1	0	No	0	2	1	1	0	No	10000	Joint family	4	2	2	20	Yes
6	298	6-298	Korangi	30	Middle to secondary	Read newspaper	Atleast once a week or occasionally	Urdu	Owned	4	No		No	0	No formal education	Yes	Labour	Yes	0	1	No	1	0	0	0	0	1	0	0	1	0	0	1	0	No	0	1	0	0	0	No	15000	Nuclear family	2	2	2	26	Yes
6	299	6-299	Korangi	30	Primary or less	Read newspaper	Daily	Urdu	Owned	2	No		Yes	8	Middle to secondary	Yes	Labour	Yes	0	1	No	1	1	0	0	0	1	0	0	0	0	0	1	0	No	1	1	0	0	0	No	12000	Nuclear family	3	3	3	19	Yes
6	30	6-30	Korangi	30	Intermediate and above	Read newspaper	Daily	Urdu	Rented and others home	2	No		Yes	12	Intermediate and above	Yes	Labour	Yes	1	1	No	1	3	2	0	0	1	1	1	1	0	0	1	0	No	1	2	0	1	0	No	15000	Nuclear family	3	3	3	26	Yes
6	309	6-309	Korangi	33	Middle to secondary	Read newspaper	Not at all	Urdu	Rented and others home	2	No		No	0	No formal education	Yes	Labour	Yes	0	1	No	1	0	0	0	0	1	0	0	0	0	0	1	0	No	0	1	0	0	0	No	22000	Nuclear family	8	6	6	19	No	Wanted no more
6	31	6-31	Korangi	24	Middle to secondary	Not at all	Not at all	Urdu	Owned	4	No		Yes	6	Middle to secondary	Yes	Business related	Yes	1	4	Yes	1	4	6	0	0	1	1	4	3	2	0	1	1	No	2	4	0	2	0	No	20000	Joint family	3	2	2	17	Yes
6	311	6-311	Korangi	22	Primary or less	Read newspaper	Atleast once a week or occasionally	Others	Rented and others home	2	No		No	0	No formal education	Yes	Office work and related	Yes	0	1	No	1	1	0	0	0	1	0	1	1	0	0	0	0	No	1	1	2	2	2	No	18000	Nuclear family	1	1	1	21	Yes
6	312	6-312	Korangi	29	Middle to secondary	Read newspaper	Daily	Others	Owned	5	No		Yes	8	Middle to secondary	Yes	Labour	Yes	0	1	No	1	1	0	0	0	0	0	0	2	0	0	1	0	No	2	2	0	0	0	No	10000	Nuclear family	3	3	3	23	Yes
6	313	6-313	Korangi	36	No formal education	Not at all	Atleast once a week or occasionally	Others	Owned	2	Yes	Stiching	Yes	10	Middle to secondary	Yes	Office work and related	Yes	0	1	No	1	0	0	0	0	1	0	0	2	2	0	0	0	No	1	2	0	1	0	No	15000	Joint family	4	4	4	27	No	Wanted no more
6	314	6-314	Korangi	32	Middle to secondary	Read newspaper	Daily	Urdu	Rented and others home	1	No		Yes	10	Middle to secondary	Yes	Labour	Yes	0	1	No	1	2	0	0	0	1	0	0	2	1	0	1	1	No	5	3	0	1	0	No	20000	Nuclear family	4	4	4	17	Yes
6	315	6-315	Korangi	32	Middle to secondary	Read newspaper	Atleast once a week or occasionally	Others	Rented and others home	1	No		Yes	9	Middle to secondary	Yes	Office work and related	Yes	0	1	No	0	1	0	0	0	1	0	0	0	0	0	0	0	No	0	1	0	0	0	No	25000	Nuclear family	6	5	5	21	Yes
6	317	6-317	Korangi	29	Intermediate and above	Read newspaper	Daily	Urdu	Owned	1	No		Yes	8	Middle to secondary	Yes	Labour	Yes	0	1	No	2	1	0	0	0	1	1	1	1	0	0	1	0	No	0	2	1	0	0	No	10000	Joint family	2	2	2	26	No	Wanted later
6	318	6-318	Korangi	33	Middle to secondary	Not at all	Daily	Urdu	Rented and others home	2	Yes	Stiching	Yes	10	Middle to secondary	Yes	Arm forces	Yes	0	1	No	1	1	0	0	0	1	1	1	1	1	0	1	1	No	3	2	2	1	0	No	25000	Nuclear family	5	5	5	17	No	Wanted no more
6	319	6-319	Korangi	27	Middle to secondary	Not at all	Atleast once a week or occasionally	Urdu	Owned	2	No		No	0	No formal education	Yes	Labour	Yes	0	1	No	0	1	0	0	0	1	0	1	1	0	0	0	0	No	0	1	0	0	0	No	10000	Joint family	3	2	2	24	Yes
6	32	6-32	Korangi	33	Middle to secondary	Not at all	Not at all	Urdu	Rented and others home	1	No		Yes	12	Intermediate and above	Yes	Labour	Yes	0	0	No	0	1	0	0	0	1	0	0	0	0	0	0	0	No	1	1	0	0	0	No	10000	Nuclear family	4	4	4	23	Yes
6	320	6-320	Korangi	37	Middle to secondary	Not at all	Daily	Urdu	Owned	1	No		Yes	10	Middle to secondary	Yes	Labour	Yes	0	1	No	0	1	0	0	0	1	1	0	1	0	0	0	0	No	0	1	0	0	0	No	9000	Nuclear family	4	3	3	23	Yes
6	321	6-321	Korangi	30	Intermediate and above	Read newspaper	Daily	Others	Owned	1	No		No	0	No formal education	Yes	Labour	Yes	0	0	No	0	1	0	0	0	0	0	1	0	0	0	0	0	No	0	1	0	0	0	No	7500	Nuclear family	4	4	4	22	No	Wanted no more
6	324	6-324	Korangi	36	Middle to secondary	Read newspaper	Atleast once a week or occasionally	Urdu	Owned	3	Yes	Stiching	Yes	2	Primary or less	Yes	Labour	Yes	0	1	No	1	2	0	0	0	1	1	1	1	1	0	1	0	No	0	1	1	0	1	No	12000	Nuclear family	4	3	3	20	Yes
6	325	6-325	Korangi	24	Middle to secondary	Read newspaper	Daily	Others	Rented and others home	1	No		Yes	10	Middle to secondary	Yes	Labour	Yes	0	1	No	1	0	0	0	0	1	0	0	0	0	0	0	0	No	0	2	0	0	0	No	15000	Nuclear family	3	3	2	20	Yes
6	33	6-33	Korangi	29	Intermediate and above	Read newspaper	Daily	Urdu	Owned	3	No		Yes	10	Middle to secondary	Yes	Labour	Yes	1	2	No	1	2	0	0	0	1	1	0	2	2	0	0	0	No	0	2	0	1	0	No	20000	Joint family	4	2	2	21	Yes
6	343	6-343	Korangi	26	Primary or less	Not at all	Atleast once a week or occasionally	Urdu	Owned	3	No		No	0	No formal education	Yes	Labour	Yes	0	1	No	1	1	0	0	0	1	1	0	2	1	0	1	0	No	0	3	1	1	0	No	15000	Joint family	3	3	3	18	No	Wanted later
6	344	6-344	Korangi	26	Middle to secondary	Read newspaper	Daily	Urdu	Rented and others home	3	No		Yes	10	Middle to secondary	Yes	Labour	Yes	0	3	No	1	2	0	0	0	2	1	2	3	0	0	2	0	No	8	3	1	1	0	No	30000	Joint family	1	1	1	25	Yes
6	359	6-359	Korangi	22	Intermediate and above	Read newspaper	Daily	Urdu	Owned	3	No		Yes	8	Middle to secondary	Yes	Office work and related	Yes	0	1	No	1	3	1	0	0	1	1	1	4	1	0	1	1	No	0	1	0	0	0	No	10000	Joint family	4	2	2	19	Yes
6	360	6-360	Korangi	25	Intermediate and above	Read newspaper	Daily	Urdu	Rented and others home	1	No		Yes	12	Intermediate and above	Yes	Labour	Yes	1	1	No	0	1	0	0	0	0	0	0	1	0	0	0	0	No	1	1	0	1	0	No	16000	Nuclear family	4	2	2	20	Yes
6	361	6-361	Korangi	30	Primary or less	Not at all	Atleast once a week or occasionally	Urdu	Owned	1	No		Yes	10	Middle to secondary	Yes	Labour	Yes	0	1	No	0	2	0	0	0	1	0	1	1	1	0	1	0	No	0	0	1	1	0	No	12000	Nuclear family	3	3	3	22	Yes
6	363	6-363	Korangi	25	Middle to secondary	Read newspaper	Daily	Urdu	Owned	4	No		Yes	10	Middle to secondary	Yes	Labour	Yes	0	2	No	1	3	0	0	0	3	1	2	4	0	0	3	1	No	3	2	0	1	0	No	10000	Joint family	1	1	1	24	Yes
6	365	6-365	Korangi	25	No formal education	Not at all	Not at all	Urdu	Owned	2	No		Yes	10	Middle to secondary	Yes	Office work and related	Yes	0	1	No	1	2	0	0	0	1	1	0	2	0	0	1	0	No	0	2	0	1	0	No	15000	Joint family	2	1	1	23	Yes
6	372	6-372	Korangi	31	Middle to secondary	Read newspaper	Atleast once a week or occasionally	Urdu	Owned	1	No		No	0	No formal education	Yes	Labour	Yes	0	1	No	1	1	0	0	0	1	1	0	1	0	0	0	0	No	1	2	0	1	0	No	25000	Nuclear family	1	1	1	30	Yes
6	375	6-375	Korangi	24	No formal education	Read newspaper	Daily	Urdu	Rented and others home	2	No		Yes	10	Middle to secondary	Yes	Office work and related	Yes	0	1	No	1	1	0	0	0	1	0	1	1	0	0	0	0	No	2	2	0	0	0	No	25000	Nuclear family	3	3	3	17	Yes
6	376	6-376	Korangi	35	Middle to secondary	Read newspaper	Atleast once a week or occasionally	Others	Owned	2	Yes	Stiching	Yes	12	Intermediate and above	Yes	Labour	Yes	0	1	No	1	1	0	0	1	1	0	1	1	1	0	1	0	No	0	1	0	0	0	No	15000	Nuclear family	6	5	5	24	Yes
6	377	6-377	Korangi	19	Intermediate and above	Not at all	Daily	Urdu	Owned	4	No		Yes	10	Middle to secondary	Yes	Labour	Yes	0	2	No	1	2	0	0	0	1	1	1	2	0	0	1	0	No	2	2	0	1	0	No	14000	Joint family	1	1	1	18	Yes
6	378	6-378	Korangi	38	Middle to secondary	Read newspaper	Not at all	Others	Owned	2	No		Yes	10	Middle to secondary	Yes	Labour	Yes	0	1	No	1	1	0	0	0	1	1	1	1	1	0	1	0	No	0	1	1	0	0	No	15000	Nuclear family	6	5	5	23	No	Wanted no more
6	382	6-382	Korangi	24	No formal education	Not at all	Daily	Urdu	Rented and others home	1	No		Yes	8	Middle to secondary	Yes	Labour	Yes	0	1	No	1	2	0	0	0	1	0	1	1	0	0	0	0	No	1	1	0	0	0	No	15000	Nuclear family	2	2	2	21	Yes
6	383	6-383	Korangi	33	Intermediate and above	Not at all	Daily	Others	Rented and others home	2	No		Yes	8	Middle to secondary	Yes	Labour	Yes	1	1	No	1	1	2	0	0	1	0	0	0	1	0	1	0	No	0	2	0	0	1	No	16000	Nuclear family	3	3	3	26	No	Wanted no more
6	384	6-384	Korangi	26	Intermediate and above	Not at all	Atleast once a week or occasionally	Urdu	Rented and others home	2	No		No	0	No formal education	Yes	Labour	Yes	0	1	No	1	2	0	0	0	1	1	0	3	0	0	0	0	No	0	3	0	0	0	No	15000	Nuclear family	3	3	3	21	No	Wanted later
6	385	6-385	Korangi	29	Middle to secondary	Not at all	Daily	Urdu	Rented and others home	1	No		Yes	7	Middle to secondary	Yes	Labour	Yes	0	1	No	1	1	0	0	0	1	0	1	1	0	0	1	0	No	0	2	0	0	0	No	13000	Nuclear family	3	3	3	24	No	Wanted later
6	388	6-388	Korangi	35	Middle to secondary	Not at all	Daily	Urdu	Rented and others home	2	No		Yes	12	Intermediate and above	Yes	Labour	Yes	0	1	No	0	2	3	0	0	1	0	0	1	1	0	1	0	No	0	2	2	0	0	No	10000	Nuclear family	5	4	4	25	Yes
6	389	6-389	Korangi	28	Primary or less	Read newspaper	Atleast once a week or occasionally	Urdu	Rented and others home	1	No		No	0	No formal education	Yes	Labour	Yes	0	1	No	1	0	0	0	0	0	0	0	1	0	0	0	0	No	0	1	0	1	0	No	9000	Nuclear family	6	6	4	17	No	Wanted no more
6	390	6-390	Korangi	31	Primary or less	Not at all	Not at all	Others	Owned	2	Yes	Shopkeeper	Yes	14	Intermediate and above	Yes	Labour	Yes	0	0	No	1	1	2	0	0	1	0	0	2	0	0	0	0	No	1	2	0	0	0	No	10000	Nuclear family	2	2	2	21	Yes
6	391	6-391	Korangi	31	Middle to secondary	Read newspaper	Daily	Urdu	Owned	2	No		Yes	12	Intermediate and above	Yes	Office work and related	Yes	0	2	No	1	3	0	0	0	1	0	1	3	1	0	1	1	No	0	4	0	2	0	No	40000	Joint family	2	2	2	29	Yes
6	393	6-393	Korangi	37	Middle to secondary	Read newspaper	Daily	Urdu	Owned	2	No		Yes	12	Intermediate and above	Yes	Office work and related	Yes	0	1	No	1	1	0	0	0	1	0	1	1	0	0	1	0	No	0	1	0	1	0	No	25000	Nuclear family	6	6	5	21	No	Wanted no more
6	394	6-394	Korangi	22	No formal education	Not at all	Daily	Others	Rented and others home	2	No		Yes	9	Middle to secondary	Yes	Labour	Yes	0	1	No	0	0	0	0	0	0	0	0	1	0	0	0	0	No	0	1	0	1	0	No	13000	Nuclear family	5	3	3	15	Yes
6	395	6-395	Korangi	30	Middle to secondary	Not at all	Daily	Urdu	Owned	3	No		Yes	12	Intermediate and above	Yes	Players	Yes	0	1	No	0	1	0	0	0	1	1	1	1	0	0	1	0	No	1	2	0	1	0	No	10000	Nuclear family	2	2	2	26	Yes
6	396	6-396	Korangi	35	Middle to secondary	Read newspaper	Atleast once a week or occasionally	Urdu	Rented and others home	2	No		Yes	8	Middle to secondary	Yes	Labour	Yes	0	1	No	1	0	0	0	0	1	0	0	1	1	0	1	0	No	0	1	0	0	1	No	15000	Nuclear family	3	3	3	24	No	Wanted later
6	397	6-397	Korangi	35	Middle to secondary	Read newspaper	Atleast once a week or occasionally	Urdu	Rented and others home	2	Yes	House maid	Yes	10	Middle to secondary	Yes	Labour	Yes	0	1	No	0	1	0	0	0	1	0	0	1	0	0	1	0	No	0	1	0	1	0	No	18000	Nuclear family	8	8	7	21	Yes
6	398	6-398	Korangi	35	Primary or less	Not at all	Atleast once a week or occasionally	Urdu	Owned	3	No		Yes	5	Primary or less	Yes	Office work and related	Yes	0	1	No	1	2	0	0	0	1	0	0	2	0	0	1	0	No	0	1	0	1	0	No	16000	Nuclear family	11	8	7	19	No	Wanted no more
6	402	6-402	Korangi	24	Intermediate and above	Read newspaper	Daily	Urdu	Owned	4	No		Yes	14	Intermediate and above	Yes	Labour	Yes	0	1	No	1	1	1	0	0	1	0	1	1	0	0	1	0	No	0	2	0	1	0	No	12000	Nuclear family	2	2	2	20	Yes
6	403	6-403	Korangi	29	No formal education	Not at all	Atleast once a week or occasionally	Urdu	Owned	2	Yes	Lady health worker	No	0	No formal education	Yes	Labour	Yes	0	1	No	1	0	0	0	0	0	0	0	0	0	0	0	0	No	0	1	0	0	0	No	20000	Nuclear family	7	5	5	18	Yes
6	404	6-404	Korangi	31	Middle to secondary	Read newspaper	Atleast once a week or occasionally	Urdu	Owned	2	No		Yes	10	Middle to secondary	Yes	Labour	Yes	0	0	No	1	1	0	0	0	0	0	1	1	0	0	1	0	No	0	1	0	0	0	No	8000	Nuclear family	6	6	6	18	Yes
6	405	6-405	Korangi	29	Middle to secondary	Read newspaper	Daily	Urdu	Rented and others home	2	No		Yes	8	Middle to secondary	Yes	Labour	Yes	0	1	No	1	1	0	0	0	1	0	1	1	0	0	1	0	No	0	2	0	1	0	No	16000	Nuclear family	2	2	2	23	Yes
6	406	6-406	Korangi	36	Middle to secondary	Not at all	Daily	Urdu	Owned	2	No		Yes	5	Primary or less	Yes	Labour	Yes	0	1	No	1	2	0	0	0	1	0	0	1	0	0	1	0	No	1	2	0	0	0	No	12000	Nuclear family	5	3	3	26	Yes
6	407	6-407	Korangi	31	Middle to secondary	Not at all	Atleast once a week or occasionally	Urdu	Rented and others home	3	No		Yes	7	Middle to secondary	Yes	Labour	Yes	0	1	No	0	2	0	0	0	1	0	0	1	1	0	1	0	No	0	2	0	1	0	No	16000	Joint family	4	4	4	23	No	Wanted later
6	408	6-408	Korangi	30	Middle to secondary	Not at all	Atleast once a week or occasionally	Urdu	Owned	4	No		Yes	4	Primary or less	Yes	Labour	Yes	0	1	No	1	1	0	0	0	1	0	1	1	0	0	1	0	No	0	2	0	0	0	No	14000	Nuclear family	8	5	5	18	Yes
6	409	6-409	Korangi	29	Middle to secondary	Read newspaper	Atleast once a week or occasionally	Urdu	Owned	8	No		Yes	13	Intermediate and above	Yes	Office work and related	Yes	0	2	No	2	3	4	0	0	1	1	2	3	2	0	1	0	No	0	6	0	1	0	No	60000	Joint family	2	2	2	26	No	Wanted later
6	411	6-411	Korangi	24	No formal education	Not at all	Daily	Others	Owned	2	No		No	0	No formal education	Yes	Office work and related	Yes	0	1	No	1	1	6	0	0	1	0	1	2	1	0	1	0	No	0	2	0	1	0	No	15000	Joint family	4	4	3	17	No	Wanted later
6	412	6-412	Korangi	27	Primary or less	Not at all	Not at all	Others	Rented and others home	1	No		Yes	8	Middle to secondary	Yes	Labour	Yes	0	0	No	1	1	2	0	0	1	0	0	0	0	0	0	0	No	1	2	0	0	0	No	12000	Nuclear family	5	5	5	15	Yes
6	413	6-413	Korangi	26	Intermediate and above	Read newspaper	Daily	Others	Owned	2	No		Yes	8	Middle to secondary	Yes	Labour	Yes	0	1	No	1	1	0	0	0	1	1	1	2	1	0	1	1	No	0	2	0	1	0	No	25000	Nuclear family	4	4	3	18	No	Wanted no more
6	82	6-82	Korangi	30	Intermediate and above	Read newspaper	Daily	Urdu	Owned	2	Yes	Stiching	Yes	12	Intermediate and above	Yes	Labour	Yes	0	1	No	1	2	1	1	0	1	1	1	2	1	1	2	1	No	1	2	1	1	0	Yes	30000	Joint family	7	7	6	17	Yes
6	83	6-83	Korangi	35	No formal education	Not at all	Atleast once a week or occasionally	Others	Rented and others home	2	No		No	0	No formal education	Yes	Labour	Yes	0	0	No	0	1	0	0	0	0	0	0	1	0	0	1	0	No	0	1	0	0	0	No	10000	Nuclear family	4	4	4	27	No	Wanted later
6	85	6-85	Korangi	22	Middle to secondary	Read newspaper	Daily	Others	Owned	2	No		Yes	10	Middle to secondary	Yes	Office work and related	Yes	0	1	No	0	1	0	0	0	1	0	1	0	0	0	1	0	No	2	2	0	0	0	No	25000	Nuclear family	3	3	2	17	Yes
6	88	6-88	Korangi	26	Intermediate and above	Read newspaper	Daily	Urdu	Rented and others home	1	Yes	Stiching	Yes	10	Middle to secondary	Yes	Office work and related	Yes	0	1	No	1	1	0	0	0	1	0	1	1	0	0	1	0	No	0	2	0	0	0	No	14000	Nuclear family	4	4	4	20	No	Wanted no more
7	10	7-10	Korangi	21	Middle to secondary	Read newspaper	Daily	Urdu	Owned	4	No		Yes	7	Middle to secondary	Yes	Labour	Yes	0	1	No	1	3	0	0	0	1	0	4	4	0	0	0	0	No	0	3	0	2	0	No	15000	Joint family	1	1	1	20	Yes
7	11	7-11	Korangi	28	Middle to secondary	Read newspaper	Atleast once a week or occasionally	Urdu	Owned	8	No		No	0	No formal education	Yes	Labour	Yes	0	1	No	3	4	0	0	0	0	1	3	8	0	0	3	0	No	0	6	0	3	0	No	12000	Joint family	6	4	4	19	No	Wanted later
7	12	7-12	Korangi	27	Middle to secondary	Read newspaper	Not at all	Urdu	Owned	1	Yes	Teacher	Yes	10	Middle to secondary	Yes	Office work and related	Yes	0	0	No	1	1	0	0	0	1	1	1	1	0	0	1	0	No	1	2	0	1	0	No	10000	Nuclear family	2	2	2	25	No	Wanted later
7	13	7-13	Korangi	35	Intermediate and above	Read newspaper	Atleast once a week or occasionally	Urdu	Rented and others home	2	No		Yes	14	Intermediate and above	Yes	Labour	Yes	0	1	No	1	2	0	0	0	1	0	1	1	0	0	1	1	No	0	2	0	1	0	No	17000	Nuclear family	3	3	3	26	No	Wanted no more
7	14	7-14	Korangi	32	Intermediate and above	Read newspaper	Daily	Urdu	Rented and others home	3	Yes	Teacher	Yes	14	Intermediate and above	Yes	Business related	Yes	0	1	No	1	1	1	1	0	1	1	1	0	0	1	1	1	No	2	4	6	2	0	No	35000	Joint family	4	3	3	27	Yes
7	15	7-15	Korangi	30	Middle to secondary	Read newspaper	Atleast once a week or occasionally	Urdu	Rented and others home	1	Yes	Stiching	No	0	No formal education	Yes	Labour	Yes	0	1	No	1	1	0	0	0	1	0	0	1	0	0	1	0	No	3	2	0	0	0	No	25000	Joint family	3	3	3	23	No	Wanted later
7	16	7-16	Korangi	31	Intermediate and above	Read newspaper	Atleast once a week or occasionally	Urdu	Owned	2	No		Yes	10	Middle to secondary	Yes	Office work and related	Yes	0	1	No	1	1	0	0	0	1	0	1	1	1	0	0	0	No	1	2	0	0	0	No	14000	Nuclear family	2	2	2	28	Yes
7	168	7-168	Korangi	20	No formal education	Not at all	Daily	Sindhi	Owned	1	No		Yes	5	Primary or less	Yes	Labour	Yes	0	1	No	0	0	0	0	0	0	0	0	0	0	0	1	0	No	0	1	0	0	0	No	14000	Nuclear family	2	2	2	15	Yes
7	17	7-17	Korangi	36	Intermediate and above	Read newspaper	Daily	Urdu	Owned	2	No		Yes	14	Intermediate and above	Yes	Labour	Yes	0	1	No	1	0	0	0	0	1	0	0	1	0	0	0	0	No	0	0	0	0	1	No	20000	Joint family	4	4	4	20	Yes
7	174	7-174	Korangi	26	Middle to secondary	Read newspaper	Daily	Urdu	Rented and others home	4	No		No	0	No formal education	Yes	Labour	Yes	0	2	No	1	2	0	0	0	2	0	0	3	0	0	1	0	No	0	5	1	1	0	No	40000	Joint family	4	4	4	19	Yes
7	177	7-177	Korangi	33	Middle to secondary	Not at all	Daily	Urdu	Owned	2	No		Yes	4	Primary or less	Yes	Labour	Yes	0	2	No	1	2	3	0	0	1	0	0	2	0	0	1	0	No	1	2	1	1	0	No	30000	Joint family	4	3	3	25	Yes
7	18	7-18	Korangi	30	Middle to secondary	Read newspaper	Atleast once a week or occasionally	Others	Owned	2	No		Yes	10	Middle to secondary	Yes	Labour	Yes	0	1	No	0	0	0	0	0	1	0	2	0	0	0	0	0	No	0	1	0	0	0	No	15000	Joint family	3	3	3	21	Yes
7	19	7-19	Korangi	28	Middle to secondary	Not at all	Atleast once a week or occasionally	Urdu	Rented and others home	1	No		Yes	10	Middle to secondary	Yes	Labour	Yes	0	0	No	0	2	0	0	0	0	0	0	0	0	0	0	0	No	2	2	0	0	0	No	8000	Nuclear family	4	3	3	23	No	Wanted later
7	2	7-2	Korangi	30	No formal education	Not at all	Not at all	Urdu	Rented and others home	1	No		Yes	4	Primary or less	Yes	Labour	Yes	1	0	No	0	0	0	0	0	0	0	0	0	0	0	0	0	No	0	1	0	0	0	No	15000	Nuclear family	6	6	3	22	Yes
7	20	7-20	Korangi	24	Middle to secondary	Read newspaper	Not at all	Urdu	Owned	4	No		Yes	8	Middle to secondary	Yes	Labour	Yes	0	0	No	0	4	0	0	0	4	1	4	5	1	0	5	0	No	0	2	0	1	1	No	40000	Joint family	3	2	2	21	Yes
7	208	7-208	Korangi	26	Middle to secondary	Not at all	Not at all	Urdu	Owned	4	No		Yes	10	Middle to secondary	Yes	Office work and related	Yes	0	1	No	1	3	0	0	0	3	1	3	3	0	0	1	0	No	2	4	0	1	0	No	10000	Joint family	2	2	2	22	No	Wanted later
7	209	7-209	Korangi	25	Intermediate and above	Not at all	Atleast once a week or occasionally	Urdu	Owned	3	No		Yes	8	Middle to secondary	Yes	Office work and related	Yes	0	1	No	1	3	0	0	0	1	1	1	1	0	0	1	1	No	1	2	0	1	0	No	10000	Nuclear family	4	3	2	20	No	Wanted later
7	237	7-237	Korangi	22	Primary or less	Not at all	Daily	Urdu	Owned	3	Yes	Stiching	No	0	No formal education	Yes	Labour	Yes	0	1	No	1	2	0	0	0	1	1	0	1	0	0	1	0	No	0	2	0	1	0	No	10000	Nuclear family	4	4	3	16	No	Wanted later
7	245	7-245	Korangi	26	Middle to secondary	Read newspaper	Daily	Urdu	Owned	2	No		Yes	10	Middle to secondary	Yes	Office work and related	Yes	0	2	No	1	1	1	0	0	1	1	0	0	0	0	2	0	No	0	2	0	0	0	No	30000	Joint family	2	2	2	23	Yes
7	267	7-267	Korangi	28	Intermediate and above	Read newspaper	Atleast once a week or occasionally	Urdu	Owned	2	Yes	Stiching	Yes	12	Intermediate and above	Yes	Arm forces	Yes	0	1	No	1	2	4	0	0	1	1	2	3	0	0	2	0	No	0	2	0	0	0	Yes	25000	Joint family	6	4	4	22	No	Wanted no more
7	280	7-280	Korangi	36	Intermediate and above	Read newspaper	Not at all	Urdu	Owned	2	No		Yes	10	Middle to secondary	Yes	Office work and related	Yes	0	1	No	1	1	0	0	0	0	1	0	0	1	0	0	0	No	0	1	0	0	0	No	6000	Joint family	4	4	4	27	Yes
7	290	7-290	Korangi	25	No formal education	Not at all	Atleast once a week or occasionally	Others	Rented and others home	1	No		No	0	No formal education	Yes	Labour	Yes	0	0	No	0	0	0	0	0	0	0	0	1	0	0	0	0	No	0	1	0	0	0	No	9000	Nuclear family	5	5	5	15	Yes
7	292	7-292	Korangi	25	Middle to secondary	Not at all	Daily	Urdu	Rented and others home	1	Yes	Stiching	No	0	No formal education	Yes	Labour	Yes	0	1	No	1	1	0	0	0	0	0	0	1	0	0	1	0	No	0	1	0	0	0	No	12000	Nuclear family	4	2	2	21	Yes
7	3	7-3	Korangi	35	Middle to secondary	Not at all	Daily	Urdu	Owned	3	No		Yes	7	Middle to secondary	Yes	Office work and related	Yes	0	2	No	1	2	0	0	0	0	1	1	2	2	0	1	0	No	2	3	0	0	0	No	27000	Joint family	6	4	4	18	Yes
7	316	7-316	Korangi	30	Middle to secondary	Read newspaper	Daily	Urdu	Owned	1	No		Yes	10	Middle to secondary	Yes	Labour	Yes	0	1	No	1	1	2	0	0	1	0	0	0	0	0	1	0	No	3	1	0	1	0	No	18000	Joint family	5	3	3	18	No	Wanted no more
7	35	7-35	Korangi	25	Middle to secondary	Not at all	Not at all	Urdu	Owned	6	Yes	Stiching	Yes	12	Intermediate and above	Yes	Labour	Yes	0	2	No	1	1	0	0	1	1	0	1	2	0	0	1	0	No	1	3	0	1	0	No	14000	Joint family	1	1	1	22	Yes
7	36	7-36	Korangi	30	Middle to secondary	Not at all	Atleast once a week or occasionally	Urdu	Owned	1	No		Yes	10	Middle to secondary	Yes	Labour	Yes	0	1	No	1	1	0	0	0	1	1	1	1	1	0	1	0	No	0	2	1	1	1	No	70000	Nuclear family	5	4	3	18	Yes
7	37	7-37	Korangi	35	Middle to secondary	Read newspaper	Daily	Others	Owned	3	No		Yes	10	Middle to secondary	Yes	Labour	Yes	0	1	No	1	1	0	0	0	1	0	1	0	0	0	1	0	No	2	2	0	1	0	No	30000	Nuclear family	6	5	5	21	No	Wanted no more
7	38	7-38	Korangi	22	No formal education	Not at all	Daily	Urdu	Rented and others home	2	No		Yes	5	Primary or less	Yes	Labour	Yes	0	1	No	0	0	0	0	0	0	0	0	0	0	0	0	0	No	0	0	0	0	0	No	8000	Nuclear family	3	3	3	17	Yes
7	39	7-39	Korangi	32	Middle to secondary	Read newspaper	Atleast once a week or occasionally	Urdu	Rented and others home	3	No		No	0	No formal education	Yes	Labour	Yes	0	1	No	1	0	0	0	0	0	0	0	1	0	0	1	0	No	0	1	0	0	0	No	15000	Joint family	4	4	4	24	No	Wanted no more
7	4	7-4	Korangi	30	No formal education	Not at all	Not at all	Others	Rented and others home	1	Yes	Stiching	No	0	No formal education	Yes	Labour	Yes	0	0	No	0	1	0	0	0	0	0	0	0	0	0	0	0	No	0	0	0	0	0	No	9000	Nuclear family	8	8	7	15	No	Wanted no more
7	40	7-40	Korangi	22	Primary or less	Read newspaper	Daily	Others	Owned	1	No		Yes	10	Middle to secondary	Yes	Labour	Yes	0	1	No	1	0	0	0	0	1	0	0	0	0	0	0	0	No	0	1	0	0	0	No	10000	Nuclear family	3	3	3	18	No	Wanted later
7	41	7-41	Korangi	28	Middle to secondary	Read newspaper	Daily	Urdu	Rented and others home	4	Yes	Beautician	Yes	5	Primary or less	Yes	Labour	Yes	1	2	No	1	0	0	1	0	1	1	1	2	0	0	1	1	No	0	0	0	1	0	No	30000	Nuclear family	5	5	4	18	Yes
7	42	7-42	Korangi	41	No formal education	Not at all	Not at all	Urdu	Owned	1	No		No	0	No formal education	Yes	Labour	Yes	0	0	No	1	1	0	0	0	1	0	0	1	0	0	0	1	No	0	1	0	0	0	No	15000	Nuclear family	8	7	6	22	No	Wanted no more
7	43	7-43	Korangi	34	Middle to secondary	Read newspaper	Atleast once a week or occasionally	Urdu	Rented and others home	5	No		Yes	10	Middle to secondary	Yes	Office work and related	Yes	0	2	No	2	4	3	0	0	2	1	3	6	4	1	3	1	Yes	2	9	2	3	0	Yes	100000	Joint family	3	1	1	27	Yes
7	44	7-44	Korangi	32	Middle to secondary	Read newspaper	Atleast once a week or occasionally	Urdu	Owned	1	No		Yes	10	Middle to secondary	Yes	Labour	Yes	0	1	No	1	2	0	0	0	1	0	1	1	0	0	1	0	No	1	2	2	1	0	No	20000	Nuclear family	6	6	6	22	Yes
7	45	7-45	Korangi	24	Intermediate and above	Not at all	Daily	Urdu	Owned	2	No		Yes	9	Middle to secondary	Yes	Labour	Yes	1	1	No	1	1	7	0	0	1	1	1	2	0	0	1	1	No	0	3	0	1	0	Yes	25000	Joint family	2	2	2	22	Yes
7	46	7-46	Korangi	25	Middle to secondary	Read newspaper	Daily	Urdu	Owned	3	No		Yes	5	Primary or less	Yes	Labour	Yes	0	1	No	1	1	0	0	0	1	0	1	1	0	0	1	0	No	0	1	0	0	0	No	15000	Nuclear family	2	2	2	19	Yes
7	47	7-47	Korangi	23	Intermediate and above	Read newspaper	Daily	Urdu	Owned	3	No		Yes	10	Middle to secondary	Yes	Textile designer	Yes	1	1	No	1	2	0	0	0	1	0	1	4	1	0	1	0	No	7	4	0	1	0	No	25000	Joint family	1	1	1	22	Yes
7	48	7-48	Korangi	30	Middle to secondary	Read newspaper	Atleast once a week or occasionally	Urdu	Owned	4	Yes	Lady health worker	Yes	10	Middle to secondary	Yes	Labour	Yes	0	1	No	1	0	0	0	0	0	1	0	2	0	0	1	0	No	0	1	1	0	0	No	10000	Joint family	3	2	2	24	Yes
7	49	7-49	Korangi	42	Middle to secondary	Read newspaper	Daily	Others	Owned	2	No		No	0	No formal education	Yes	Labour	Yes	1	1	No	1	3	0	0	0	1	1	1	3	2	1	1	1	No	1	3	0	1	0	Yes	12000	Nuclear family	4	5	5	24	No	Wanted no more
7	5	7-5	Korangi	23	Primary or less	Not at all	Daily	Urdu	Owned	4	No		Yes	4	Primary or less	Yes	Labour	Yes	1	1	No	1	1	0	0	0	1	0	2	2	1	0	2	0	No	1	2	0	1	0	No	20000	Joint family	3	3	3	17	No	Wanted no more
7	50	7-50	Korangi	36	Primary or less	Read newspaper	Daily	Urdu	Rented and others home	2	Yes	Stiching	Yes	10	Middle to secondary	Yes	Labour	Yes	0	1	No	1	1	0	0	0	1	0	0	1	0	0	1	0	No	0	0	1	0	0	No	10000	Joint family	5	5	5	22	No	Wanted later
7	51	7-51	Korangi	28	No formal education	Read newspaper	Daily	Urdu	Rented and others home	1	No		Yes	10	Middle to secondary	Yes	Arm forces	Yes	0	1	No	1	1	0	0	0	1	0	1	0	0	0	0	0	No	0	1	0	0	0	No	35000	Nuclear family	2	2	2	24	No	Wanted later
7	52	7-52	Korangi	30	Middle to secondary	Read newspaper	Daily	Urdu	Owned	4	No		No	0	No formal education	Yes	Labour	Yes	0	4	No	2	3	0	0	0	1	0	2	1	0	0	2	0	No	0	2	0	3	0	No	15000	Joint family	3	3	3	25	No	Wanted no more
7	53	7-53	Korangi	32	Primary or less	Not at all	Daily	Urdu	Rented and others home	1	No		No	0	No formal education	Yes	Labour	Yes	0	1	No	0	1	0	0	0	1	0	0	0	0	0	0	0	No	0	0	0	0	0	No	10000	Nuclear family	7	5	5	19	No	Wanted no more
7	54	7-54	Korangi	30	Primary or less	Read newspaper	Atleast once a week or occasionally	Others	Rented and others home	2	Yes	Stiching	Yes	8	Middle to secondary	Yes	Labour	Yes	0	1	No	1	1	2	0	0	1	0	1	1	0	0	1	0	No	0	1	0	0	0	No	15000	Nuclear family	7	5	5	16	No	Wanted no more
7	55	7-55	Korangi	32	Middle to secondary	Read newspaper	Atleast once a week or occasionally	Urdu	Rented and others home	2	Yes	Stiching	No	0	No formal education	Yes	Labour	Yes	1	1	No	1	0	0	0	0	0	0	0	1	0	0	1	0	No	1	1	0	0	0	No	15000	Nuclear family	4	3	3	19	Yes
7	56	7-56	Korangi	31	Middle to secondary	Read newspaper	Daily	Urdu	Rented and others home	2	No		No	0	No formal education	Yes	Labour	Yes	0	1	No	1	2	2	0	0	1	0	1	1	0	0	1	1	No	5	2	3	0	0	No	35000	Joint family	7	7	5	16	No	Wanted no more
7	57	7-57	Korangi	30	Middle to secondary	Read newspaper	Daily	Urdu	Owned	4	No		Yes	10	Middle to secondary	Yes	Labour	Yes	0	3	No	1	2	4	0	0	1	0	1	1	0	0	1	0	No	1	7	0	4	0	No	30000	Joint family	2	2	2	26	Yes
7	58	7-58	Korangi	31	Middle to secondary	Read newspaper	Daily	Urdu	Owned	2	No		Yes	10	Middle to secondary	Yes	Office work and related	Yes	0	1	No	1	1	1	0	0	1	1	1	1	1	0	0	0	No	0	2	0	1	0	No	20000	Nuclear family	4	3	3	24	No	Wanted no more
7	59	7-59	Korangi	26	Middle to secondary	Read newspaper	Not at all	Urdu	Owned	2	No		Yes	14	Intermediate and above	Yes	Office work and related	Yes	0	1	No	1	2	0	0	0	0	0	1	2	1	0	1	0	No	0	2	0	1	0	No	25000	Joint family	2	1	1	25	Yes
7	6	7-6	Korangi	32	Primary or less	Read newspaper	Atleast once a week or occasionally	Urdu	Owned	2	Yes	Stiching	No	0	No formal education	Yes	Labour	Yes	0	1	No	1	0	4	0	0	1	1	2	2	1	0	1	0	No	0	2	0	0	0	Yes	15000	Nuclear family	6	6	6	17	No	Wanted no more
7	60	7-60	Korangi	25	No formal education	Not at all	Daily	Others	Rented and others home	1	No		No	0	No formal education	Yes	Labour	Yes	0	1	No	0	0	0	0	0	0	0	0	1	0	0	1	0	No	1	1	0	0	0	No	15000	Nuclear family	2	2	2	22	Yes
7	61	7-61	Korangi	32	Middle to secondary	Not at all	Daily	Urdu	Owned	2	No		Yes	8	Middle to secondary	Yes	Labour	Yes	0	1	No	1	1	2	0	0	1	0	1	1	1	0	1	0	No	1	2	0	1	0	No	15000	Joint family	8	3	2	19	Yes
7	62	7-62	Korangi	30	Primary or less	Read newspaper	Daily	Urdu	Owned	2	Yes	Shopkeeper	Yes	8	Middle to secondary	Yes	Labour	Yes	0	1	No	1	0	0	0	0	1	0	0	1	0	0	1	0	No	2	2	0	0	0	No	20000	Nuclear family	3	3	3	22	Yes
7	63	7-63	Korangi	35	Middle to secondary	Read newspaper	Daily	Others	Owned	5	Yes	Stiching	Yes	12	Intermediate and above	Yes	Labour	Yes	0	1	No	1	1	0	0	0	1	1	1	1	1	0	1	0	No	0	2	0	1	0	No	20000	Nuclear family	5	4	4	26	No	Wanted no more
7	64	7-64	Korangi	31	Intermediate and above	Read newspaper	Daily	Urdu	Rented and others home	1	No		Yes	14	Intermediate and above	Yes	Labour	Yes	0	1	No	1	1	0	0	0	1	1	1	1	0	0	0	0	No	1	1	0	0	0	No	8000	Nuclear family	3	2	2	16	Yes
7	65	7-65	Korangi	27	Middle to secondary	Read newspaper	Daily	Urdu	Rented and others home	1	No		No	0	No formal education	Yes	Labour	Yes	0	1	No	0	1	0	0	0	1	0	0	1	1	0	1	0	No	0	2	0	0	0	No	10000	Nuclear family	4	3	3	17	No	Wanted later
7	66	7-66	Korangi	38	Middle to secondary	Read newspaper	Daily	Urdu	Rented and others home	1	Yes	Stiching	Yes	14	Intermediate and above	Yes	Labour	Yes	0	1	No	1	1	0	0	0	1	0	0	2	1	0	1	0	No	3	1	0	0	0	No	13000	Nuclear family	4	4	4	23	No	Wanted no more
7	67	7-67	Korangi	27	Middle to secondary	Read newspaper	Atleast once a week or occasionally	Urdu	Rented and others home	1	No		Yes	8	Middle to secondary	Yes	Labour	Yes	0	1	No	0	0	0	0	0	0	0	0	0	0	0	0	0	No	1	2	0	0	0	No	6000	Nuclear family	1	1	1	25	Yes
7	68	7-68	Korangi	21	Middle to secondary	Not at all	Daily	Urdu	Rented and others home	2	No		Yes	14	Intermediate and above	Yes	Labour	Yes	0	1	No	1	3	2	0	0	1	0	1	1	0	0	1	1	No	3	8	0	1	0	No	15000	Nuclear family	1	1	1	19	Yes
7	69	7-69	Korangi	30	Middle to secondary	Read newspaper	Daily	Urdu	Owned	5	Yes	Stiching	Yes	10	Middle to secondary	Yes	Labour	Yes	0	2	No	1	3	0	0	0	1	1	2	3	1	0	2	1	No	2	5	0	3	0	No	25000	Joint family	4	4	3	20	No	Wanted no more
7	7	7-7	Korangi	26	No formal education	Not at all	Not at all	Others	Owned	3	No		No	0	No formal education	Yes	Labour	Yes	0	0	No	0	2	0	0	0	1	0	1	0	0	0	1	0	No	0	1	0	1	0	No	15000	Nuclear family	2	2	2	23	No	Wanted later
7	70	7-70	Korangi	26	No formal education	Not at all	Atleast once a week or occasionally	Others	Owned	2	No		Yes	10	Middle to secondary	Yes	Office work and related	Yes	0	1	No	1	1	0	0	0	1	1	1	0	0	0	0	0	No	0	3	0	0	0	No	15000	Joint family	6	4	4	20	No	Wanted no more
7	71	7-71	Korangi	29	Intermediate and above	Not at all	Daily	Urdu	Owned	2	No		Yes	10	Middle to secondary	Yes	Labour	Yes	0	1	No	1	1	0	0	0	0	0	1	0	1	0	0	0	No	0	2	0	0	1	No	10000	Nuclear family	5	4	3	20	No	Wanted later
7	72	7-72	Korangi	26	Middle to secondary	Read newspaper	Daily	Urdu	Rented and others home	1	No		No	0	No formal education	Yes	Labour	Yes	0	1	No	1	0	0	0	0	1	0	0	1	0	0	1	0	No	0	1	1	0	0	No	10000	Nuclear family	3	3	3	21	No	Wanted later
7	73	7-73	Korangi	25	No formal education	Read newspaper	Atleast once a week or occasionally	Urdu	Owned	4	No		Yes	8	Middle to secondary	Yes	Labour	Yes	0	1	No	1	1	0	0	0	1	1	1	2	1	0	2	0	No	1	1	0	1	0	No	30000	Joint family	3	3	2	22	Yes
7	74	7-74	Korangi	28	Intermediate and above	Read newspaper	Daily	Urdu	Rented and others home	3	No		Yes	10	Middle to secondary	Yes	Business related	Yes	1	2	No	1	2	6	0	1	1	0	2	3	1	1	1	1	No	2	2	0	1	0	No	15000	Nuclear family	3	2	2	25	Yes
7	75	7-75	Korangi	28	Primary or less	Not at all	Atleast once a week or occasionally	Others	Rented and others home	2	No		No	0	No formal education	Yes	Labour	Yes	0	1	No	1	1	0	0	0	1	0	0	0	1	0	1	0	No	0	1	0	0	0	No	14000	Nuclear family	4	4	3	20	Yes
7	76	7-76	Korangi	33	Middle to secondary	Read newspaper	Daily	Urdu	Owned	4	Yes	Stiching	Yes	10	Middle to secondary	Yes	Labour	Yes	0	2	No	1	4	0	0	0	3	1	2	4	1	0	3	0	No	1	3	1	0	0	No	25000	Joint family	2	2	2	28	No	Wanted later
7	77	7-77	Korangi	30	Middle to secondary	Not at all	Not at all	Urdu	Rented and others home	2	No		Yes	8	Middle to secondary	Yes	Labour	Yes	0	1	No	0	3	0	0	0	0	1	1	1	1	0	1	0	No	0	1	1	1	0	No	40000	Nuclear family	3	2	2	24	No	Wanted no more
7	8	7-8	Korangi	33	Middle to secondary	Not at all	Atleast once a week or occasionally	Others	Owned	1	No		Yes	14	Intermediate and above	Yes	Office work and related	Yes	0	1	No	0	1	0	0	0	1	1	0	0	0	0	1	0	No	0	1	0	1	0	No	20000	Nuclear family	3	3	3	23	Yes
7	86	7-86	Korangi	38	No formal education	Not at all	Daily	Urdu	Owned	3	No		Yes	5	Primary or less	Yes	Labour	Yes	0	1	No	1	2	0	0	0	1	0	1	1	1	0	0	1	Yes	1	3	0	1	0	No	15000	Joint family	6	5	4	18	No	Wanted no more
7	87	7-87	Korangi	33	No formal education	Not at all	Daily	Urdu	Owned	1	No		No	0	No formal education	Yes	Labour	Yes	0	1	No	0	0	0	0	0	1	0	0	1	0	0	0	0	No	0	1	0	1	0	No	12000	Nuclear family	4	5	4	25	No	Wanted no more
7	89	7-89	Korangi	35	Middle to secondary	Read newspaper	Not at all	Urdu	Owned	4	No		Yes	8	Middle to secondary	Yes	Business related	Yes	0	0	No	0	1	0	0	0	0	1	1	1	1	0	1	0	No	0	1	0	1	0	No	30000	Nuclear family	3	3	2	19	Yes
7	9	7-9	Korangi	17	Middle to secondary	Read newspaper	Daily	Urdu	Owned	1	No		No	0	No formal education	Yes	Labour	Yes	1	1	No	1	3	4	0	0	1	1	1	3	1	0	0	0	No	1	2	0	0	0	No	15000	Nuclear family	1	1	1	16	Yes
7	90	7-90	Korangi	18	Middle to secondary	Read newspaper	Daily	Urdu	Owned	3	No		Yes	10	Middle to secondary	Yes	Office work and related	Yes	0	3	No	1	3	0	0	0	2	1	1	3	0	0	3	1	No	2	5	0	2	0	No	15000	Joint family	2	1	1	17	Yes
8	1	8-1	landhi	22	Middle to secondary	Read newspaper	Daily	Others	Rented and others home	2	No		Yes	16	Intermediate and above	Yes	Office work and related	Yes	1	1	No	1	3	0	0	0	1	1	1	2	1	0	1	0	No	0	2	0	0	0	No	50000	Joint family	2	2	2	18	Yes
8	152	8-152	landhi	36	No formal education	Not at all	Atleast once a week or occasionally	Others	Rented and others home	1	No		No	0	No formal education	Yes	Labour	Yes	0	1	No	1	2	0	0	0	0	0	0	1	0	0	0	0	No	0	1	0	0	0	No	15000	Nuclear family	5	4	4	21	Yes
8	153	8-153	landhi	26	Middle to secondary	Read newspaper	Atleast once a week or occasionally	Urdu	Rented and others home	3	No		Yes	10	Middle to secondary	Yes	Labour	Yes	0	2	No	1	3	0	0	0	2	0	2	0	0	0	1	0	No	2	4	0	0	0	No	50000	Joint family	2	2	2	22	Yes
8	159	8-159	landhi	29	No formal education	Not at all	Atleast once a week or occasionally	Others	Owned	1	No		Yes	8	Middle to secondary	Yes	Labour	Yes	0	1	No	1	1	0	0	0	0	0	0	1	0	0	1	0	No	0	1	0	0	0	No	12000	Nuclear family	3	3	3	23	Yes
8	160	8-160	landhi	23	No formal education	Not at all	Not at all	Others	Rented and others home	1	No		No	0	No formal education	Yes	Labour	Yes	0	0	No	1	1	0	0	0	1	0	0	1	0	0	0	0	No	0	1	0	0	0	No	14000	Nuclear family	3	3	3	16	Yes
8	161	8-161	landhi	35	No formal education	Not at all	Not at all	Others	Rented and others home	1	No		Yes	9	Middle to secondary	Yes	Labour	Yes	0	1	No	1	1	0	0	0	0	0	0	1	0	0	1	0	No	1	1	0	0	1	No	10000	Nuclear family	8	8	6	19	Yes
8	163	8-163	landhi	21	Middle to secondary	Read newspaper	Atleast once a week or occasionally	Urdu	Rented and others home	4	No		Yes	10	Middle to secondary	Yes	Labour	Yes	0	1	No	1	3	0	0	0	1	0	3	3	2	0	1	0	No	2	3	0	0	0	No	20000	Joint family	1	1	1	20	Yes
8	167	8-167	landhi	27	Primary or less	Not at all	Atleast once a week or occasionally	Others	Owned	1	No		Yes	8	Middle to secondary	Yes	Office work and related	Yes	0	1	No	1	3	0	0	0	1	1	2	1	2	0	1	0	No	0	1	0	1	0	No	15000	Nuclear family	5	5	4	16	No	Wanted no more
8	169	8-169	landhi	27	Middle to secondary	Not at all	Not at all	Urdu	Owned	3	No		Yes	12	Intermediate and above	Yes	Labour	Yes	0	1	No	0	3	0	0	0	1	0	0	0	0	0	0	0	No	0	1	0	0	0	No	11000	Joint family	2	2	2	25	Yes
8	172	8-172	landhi	40	Middle to secondary	Not at all	Atleast once a week or occasionally	Others	Owned	2	No		No	0	No formal education	Yes	Labour	Yes	0	1	No	1	4	7	0	0	1	1	2	4	2	0	2	0	No	0	1	0	0	0	No	22000	Nuclear family	8	9	8	21	No	Wanted no more
8	173	8-173	landhi	25	Primary or less	Not at all	Daily	Urdu	Rented and others home	3	No		Yes	10	Middle to secondary	Yes	Office work and related	Yes	0	1	No	1	2	0	0	0	1	0	2	1	1	0	1	0	No	0	2	0	0	0	No	8000	Nuclear family	4	3	3	22	No	Wanted no more
8	180	8-180	landhi	23	Middle to secondary	Read newspaper	Daily	Others	Owned	7	No		Yes	5	Primary or less	Yes	Labour	Yes	0	1	No	1	3	0	0	0	0	0	4	2	2	0	1	0	No	2	2	0	0	0	No	50000	Joint family	4	4	4	17	No	Wanted later
8	184	8-184	landhi	26	No formal education	Not at all	Not at all	Others	Owned	6	No		Yes	5	Primary or less	Yes	Labour	Yes	1	0	No	1	4	0	0	0	0	1	2	1	1	0	1	0	No	0	3	0	0	0	No	30000	Joint family	4	4	4	19	Yes
8	189	8-189	landhi	31	Middle to secondary	Read newspaper	Daily	Others	Owned	8	No		Yes	5	Primary or less	Yes	Office work and related	Yes	0	1	No	1	2	0	0	0	1	1	0	1	0	0	1	0	No	0	1	0	0	0	No	20000	Joint family	4	4	4	16	Yes
8	190	8-190	landhi	19	Primary or less	Not at all	Not at all	Others	Owned	4	No		No	0	No formal education	Yes	Labour	Yes	0	1	No	1	2	0	0	0	1	0	1	1	1	0	0	0	No	0	2	0	0	0	No	15000	Joint family	2	2	2	16	Yes
8	192	8-192	landhi	36	Primary or less	Not at all	Daily	Others	Owned	1	No		Yes	3	Primary or less	Yes	Labour	Yes	0	1	No	1	1	0	0	0	1	0	0	1	0	0	0	0	No	1	2	0	1	0	No	8000	Nuclear family	8	6	5	19	No	Wanted no more
8	193	8-193	landhi	35	No formal education	Not at all	Not at all	Others	Owned	2	No		No	0	No formal education	Yes	Business related	Yes	0	0	No	1	2	0	0	0	1	1	1	2	1	0	1	0	No	0	1	0	0	0	No	15000	Joint family	10	5	5	20	Yes
8	199	8-199	landhi	35	Middle to secondary	Not at all	Daily	Others	Owned	2	No		Yes	8	Middle to secondary	Yes	Labour	Yes	0	1	No	1	0	0	0	0	1	1	0	1	0	0	0	0	No	0	1	0	1	0	No	12000	Nuclear family	4	4	3	18	Yes
8	200	8-200	landhi	36	Middle to secondary	Read newspaper	Atleast once a week or occasionally	Others	Owned	2	No		Yes	10	Middle to secondary	Yes	Labour	Yes	0	1	No	1	1	0	0	0	1	1	0	1	0	0	1	0	No	0	2	0	0	0	No	10000	Nuclear family	5	4	4	22	Yes
8	201	8-201	landhi	24	Primary or less	Read newspaper	Daily	Others	Rented and others home	1	No		No	0	No formal education	Yes	Labour	Yes	0	1	No	1	1	0	0	0	1	1	0	1	0	0	1	0	No	0	2	0	1	0	No	16000	Nuclear family	2	2	2	20	Yes
8	207	8-207	landhi	37	No formal education	Not at all	Not at all	Others	Owned	2	No		No	0	No formal education	Yes	Labour	Yes	0	1	No	1	1	0	0	0	1	1	0	2	0	0	1	0	No	0	1	0	1	0	No	12000	Nuclear family	7	7	7	15	No	Wanted no more
8	215	8-215	landhi	42	Primary or less	Not at all	Atleast once a week or occasionally	Others	Rented and others home	2	No		No	0	No formal education	Yes	Labour	Yes	0	1	No	1	2	0	0	0	1	1	2	1	1	0	1	0	No	0	2	0	0	0	No	9000	Nuclear family	7	7	7	17	No	Wanted no more
8	226	8-226	landhi	26	No formal education	Not at all	Atleast once a week or occasionally	Others	Rented and others home	1	No		No	0	No formal education	Yes	Labour	Yes	0	1	No	1	1	0	0	0	1	0	0	1	0	0	1	0	No	0	1	0	0	0	No	15000	Nuclear family	2	2	1	23	Yes
8	23	8-23	landhi	22	No formal education	Not at all	Not at all	Others	Owned	1	No		Yes	12	Intermediate and above	Yes	Labour	Yes	0	1	No	1	2	0	0	0	1	1	1	2	1	0	0	0	No	0	2	0	1	0	No	15000	Joint family	2	2	2	17	Yes
8	234	8-234	landhi	35	Primary or less	Not at all	Not at all	Others	Owned	8	No		Yes	5	Primary or less	Yes	Office work and related	Yes	1	1	No	3	6	0	0	0	2	1	4	4	4	0	2	0	No	0	4	0	0	0	No	40000	Joint family	6	6	4	16	Yes
8	235	8-235	landhi	25	No formal education	Not at all	Not at all	Others	Rented and others home	4	No		No	0	No formal education	Yes	Labour	Yes	1	0	No	1	2	0	0	0	1	1	2	2	1	0	1	0	No	2	0	0	1	0	No	20000	Joint family	1	1	1	24	Yes
8	24	8-24	landhi	25	No formal education	Not at all	Daily	Others	Owned	6	No		Yes	3	Primary or less	Yes	Office work and related	Yes	1	2	No	1	3	0	0	0	1	1	4	3	1	0	1	0	No	3	6	0	2	0	No	40000	Joint family	3	3	3	21	Yes
8	243	8-243	landhi	32	No formal education	Not at all	Atleast once a week or occasionally	Others	Rented and others home	1	No		No	0	No formal education	Yes	Labour	Yes	0	1	No	0	1	0	0	0	0	0	0	1	0	0	0	0	No	0	2	0	0	0	No	20000	Nuclear family	6	5	5	21	Yes
8	244	8-244	landhi	19	No formal education	Not at all	Not at all	Others	Owned	3	No		Yes	6	Middle to secondary	Yes	Labour	Yes	0	1	No	0	1	0	0	0	0	0	0	1	0	0	0	0	No	0	1	0	0	0	No	12000	Joint family	3	2	2	15	Yes
8	260	8-260	landhi	38	No formal education	Not at all	Atleast once a week or occasionally	Others	Rented and others home	2	No		No	0	No formal education	Yes	Labour	Yes	0	1	No	1	0	0	0	0	1	0	0	1	0	0	1	0	No	0	1	0	0	0	No	24000	Nuclear family	7	7	7	20	No	Wanted no more
8	261	8-261	landhi	32	No formal education	Not at all	Atleast once a week or occasionally	Others	Owned	2	No		Yes	14	Intermediate and above	Yes	Office work and related	Yes	0	1	No	1	2	7	0	0	1	1	1	3	2	0	1	0	No	0	1	0	1	0	No	50000	Nuclear family	6	5	5	22	No	Wanted no more
8	271	8-271	Bin Qasim	40	No formal education	Not at all	Not at all	Others	Rented and others home	3	Yes	House maid	Yes	8	Middle to secondary	Yes	Labour	Yes	0	1	No	1	2	0	0	0	1	0	0	1	1	0	0	1	No	0	1	0	0	0	No	15000	Nuclear family	5	4	4	23	No	Wanted no more
8	272	8-272	landhi	28	Primary or less	Read newspaper	Atleast once a week or occasionally	Sindhi	Owned	3	No		Yes	10	Middle to secondary	Yes	Arm forces	Yes	0	0	No	1	2	0	0	0	1	0	1	2	0	0	1	0	No	0	2	0	0	0	No	15000	Joint family	1	1	1	27	Yes
8	273	8-273	landhi	30	No formal education	Not at all	Not at all	Others	Rented and others home	1	No		Yes	5	Primary or less	Yes	Labour	Yes	0	1	No	1	1	0	0	0	1	0	1	1	0	0	1	0	No	0	1	0	0	1	No	10000	Nuclear family	2	2	2	25	Yes
8	274	8-274	landhi	40	No formal education	Not at all	Daily	Others	Owned	1	Yes	Stiching	Yes	8	Middle to secondary	Yes	Labour	Yes	0	1	No	1	1	0	0	0	1	0	0	1	1	0	0	0	No	0	2	0	0	0	No	12000	Nuclear family	4	4	3	22	Yes
8	276	8-276	landhi	23	Middle to secondary	Not at all	Not at all	Others	Owned	1	No		Yes	10	Middle to secondary	Yes	Labour	Yes	0	1	No	1	0	1	0	0	1	0	0	1	0	0	1	0	No	0	1	0	0	0	No	15000	Joint family	3	2	2	20	Yes
8	277	8-277	landhi	32	No formal education	Not at all	Daily	Others	Rented and others home	1	No		Yes	10	Middle to secondary	Yes	Labour	Yes	0	1	No	1	2	0	0	0	1	1	0	1	0	0	1	0	No	0	1	0	1	0	Yes	15000	Nuclear family	6	5	5	16	No	Wanted no more
8	278	8-278	landhi	22	Middle to secondary	Not at all	Daily	Others	Owned	2	No		Yes	12	Intermediate and above	Yes	Labour	Yes	0	1	No	1	2	0	0	0	1	0	2	2	1	0	1	1	No	0	3	0	0	0	No	30000	Nuclear family	1	1	1	21	Yes
8	279	8-279	landhi	41	No formal education	Not at all	Not at all	Others	Owned	2	No		No	0	No formal education	Yes	Labour	Yes	0	1	No	0	1	0	0	0	1	0	0	1	0	0	0	0	No	1	1	0	0	0	No	15000	Nuclear family	8	8	8	23	Yes
8	286	8-286	landhi	28	Primary or less	Not at all	Atleast once a week or occasionally	Others	Owned	6	No		No	0	No formal education	Yes	Labour	Yes	0	1	No	1	0	0	0	0	2	0	2	0	0	0	1	0	No	1	3	0	0	0	No	30000	Joint family	2	2	2	25	Yes
8	288	8-288	landhi	35	No formal education	Not at all	Not at all	Others	Owned	1	No		Yes	8	Middle to secondary	Yes	Labour	Yes	0	1	No	1	0	0	0	0	1	0	0	1	0	0	0	0	No	0	1	0	0	0	No	10000	Joint family	7	7	7	19	No	Wanted later
8	294	8-294	landhi	28	Primary or less	Read newspaper	Atleast once a week or occasionally	Others	Owned	1	No		No	0	No formal education	Yes	Labour	Yes	0	1	No	1	1	0	0	0	1	0	0	1	0	0	0	0	No	0	1	0	0	0	No	12000	Nuclear family	2	2	2	24	Yes
8	295	8-295	landhi	22	No formal education	Not at all	Not at all	Others	Rented and others home	1	No		Yes	10	Middle to secondary	Yes	Workers in Religion	Yes	0	0	No	0	1	0	0	0	0	0	0	1	0	0	0	0	No	0	1	0	0	0	No	7000	Nuclear family	4	4	3	16	Yes
8	300	8-300	landhi	35	Intermediate and above	Not at all	Daily	Others	Owned	2	No		Yes	10	Middle to secondary	Yes	Arm forces	Yes	0	1	No	1	0	0	0	0	1	0	1	0	0	0	0	0	No	0	2	0	0	0	No	18000	Nuclear family	7	4	4	26	No	Wanted no more
8	301	8-301	landhi	27	Primary or less	Not at all	Atleast once a week or occasionally	Others	Owned	2	No		Yes	8	Middle to secondary	Yes	Labour	Yes	0	1	No	1	2	0	0	0	1	0	1	2	0	0	1	0	No	0	2	0	0	0	No	13000	Joint family	5	5	5	16	No	Wanted no more
8	302	8-302	landhi	25	No formal education	Not at all	Atleast once a week or occasionally	Others	Owned	2	No		Yes	6	Middle to secondary	Yes	Labour	Yes	0	1	No	1	2	0	0	0	1	1	0	0	0	0	0	0	No	0	2	0	0	0	No	13000	Joint family	2	3	3	22	Yes
8	303	8-303	landhi	25	No formal education	Not at all	Atleast once a week or occasionally	Others	Rented and others home	2	No		No	0	No formal education	Yes	Labour	Yes	0	1	No	1	2	0	0	0	1	1	2	0	0	0	0	0	No	0	2	0	0	0	No	12000	Joint family	5	3	3	18	Yes
8	304	8-304	landhi	27	Middle to secondary	Not at all	Atleast once a week or occasionally	Others	Owned	3	No		No	0	No formal education	Yes	Labour	Yes	0	1	No	1	2	0	0	0	1	0	1	2	0	0	1	0	No	0	2	0	0	0	No	13000	Joint family	6	5	5	19	No	Wanted no more
8	329	8-329	landhi	36	Primary or less	Read newspaper	Atleast once a week or occasionally	Others	Owned	1	No		Yes	10	Middle to secondary	Yes	Arm forces	Yes	0	1	No	1	0	0	0	0	1	0	0	1	0	0	0	0	No	0	1	0	0	0	No	15000	Nuclear family	6	6	4	20	Yes
8	331	8-331	landhi	30	No formal education	Not at all	Not at all	Others	Owned	5	No		Yes	10	Middle to secondary	Yes	Labour	Yes	0	0	No	1	1	0	0	0	1	0	0	1	1	0	1	0	No	2	3	0	1	0	No	20000	Joint family	5	5	5	15	No	Wanted no more
8	362	8-362	landhi	35	No formal education	Not at all	Atleast once a week or occasionally	Others	Rented and others home	2	No		Yes	8	Middle to secondary	Yes	Office work and related	Yes	0	1	No	1	0	0	0	0	1	0	0	2	0	0	0	0	No	0	1	0	0	0	No	10000	Nuclear family	7	6	6	20	Yes
8	364	8-364	landhi	25	Middle to secondary	Read newspaper	Atleast once a week or occasionally	Others	Owned	2	Yes	Beautician	No	0	No formal education	Yes	Office work and related	Yes	0	1	No	1	1	0	0	0	1	0	0	1	0	0	0	0	No	0	2	0	0	0	No	15000	Joint family	3	2	2	19	Yes
8	373	8-373	landhi	23	No formal education	Not at all	Daily	Urdu	Rented and others home	2	No		Yes	5	Primary or less	Yes	Labour	Yes	0	1	No	1	1	0	0	0	1	0	0	1	1	0	1	0	No	0	1	0	0	0	No	15000	Joint family	3	3	3	20	Yes
8	374	8-374	landhi	30	Primary or less	Read newspaper	Atleast once a week or occasionally	Others	Owned	2	No		Yes	10	Middle to secondary	Yes	Labour	Yes	0	1	No	1	1	0	0	0	1	0	0	2	0	0	0	0	No	0	3	0	0	0	No	10000	Joint family	6	4	4	23	Yes
8	392	8-392	landhi	41	No formal education	Not at all	Atleast once a week or occasionally	Others	Owned	2	No		No	0	No formal education	Yes	Labour	Yes	0	1	No	1	0	0	0	0	1	0	1	2	0	0	1	0	No	0	2	0	0	0	No	12000	Nuclear family	8	6	6	19	No	Wanted no more
8	81	8-81	landhi	28	Intermediate and above	Read newspaper	Daily	Others	Rented and others home	1	Yes	Lady health worker	Yes	8	Middle to secondary	Yes	Labour	Yes	0	1	No	0	0	0	0	0	1	0	0	1	0	0	0	0	No	0	2	0	1	0	No	17000	Nuclear family	6	3	3	21	No	Wanted no more
8	84	8-84	landhi	32	No formal education	Not at all	Not at all	Others	Owned	1	No		Yes	10	Middle to secondary	Yes	Labour	Yes	0	0	No	1	1	0	0	0	1	0	0	1	0	0	0	0	No	0	1	0	0	0	No	15000	Nuclear family	7	7	5	18	Yes
[truncated: 73 more columns]
